# Supplementary material for: C6 peptide blockade of Hv1 channels inhibits neutrophil migration into the lungs to suppress Pseudomonas aeruginosa-induced acute lung injury
Source: Respir Res. 2025 Nov 28;26:339. doi: 10.1186/s12931-025-03409-0 (PMC12661846; doi:10.1186/s12931-025-03409-0)
Supplement: Supplementary file 1 — Supplementary Material 1. [file 12931_2025_3409_MOESM1_ESM.xlsx]

## Sheet: res.bal
gene	baseMean	log2FoldChange	lfcSE	stat	pvalue	padj		Foldchange
Gbp6	3790.93	-1.35918	0.21197	-6.41213	1.43504e-10	2.08167e-06		0.389804
H2-Q6	10368.1	-1.09711	0.226597	-4.84166	1.2876e-06	0.00933896		0.467453
Slc15a3	7747.23	-0.597311	0.127123	-4.69869	2.61841e-06	0.0126609		0.660985
Col4a2	97.4291	-0.961588	0.20829	-4.61659	3.90101e-06	0.013518		0.513491
Gvin1	7984.48	-0.982712	0.214586	-4.57956	4.65946e-06	0.013518		0.506027
Nt5c3	2050.96	-0.579353	0.131944	-4.39089	1.12887e-05	0.0272924		0.669264
Gm12185	682.165	-1.97499	0.459893	-4.29446	1.75119e-05	0.0295414		0.254371
Gm9531	31.3518	-8.41324	1.94657	-4.32209	1.54556e-05	0.0295414		0.00293334
Ifi211	6785.95	-0.843962	0.198073	-4.26085	2.03649e-05	0.0295414		0.557112
Irf7	10224.1	-0.864007	0.201778	-4.28197	1.85243e-05	0.0295414		0.549425
Mx1	1457.43	-0.97673	0.230806	-4.23181	2.31814e-05	0.0305699		0.50813
Gbp11	110.71	-1.25991	0.301907	-4.17316	3.00402e-05	0.0363135		0.417571
Gzmb	377.871	-2.62482	0.639176	-4.10656	4.01592e-05	0.0448115		0.162126
Gm16464	46.5662	-2.70522	0.665296	-4.06619	4.77873e-05	0.0495144		0.153337
Gbp8	1534.52	-1.32855	0.335169	-3.96382	7.37593e-05	0.0534976		0.398169
Gm4070	5711.39	-0.861051	0.213724	-4.0288	5.60613e-05	0.0534976		0.550551
Gm5431	731.315	-1.65138	0.411253	-4.01549	5.93219e-05	0.0534976		0.318335
H2-Q7	7856.01	-1.15947	0.291833	-3.97306	7.09556e-05	0.0534976		0.447677
Ifi207	6445.84	-0.897557	0.225829	-3.97449	7.05298e-05	0.0534976		0.536795
Stat2	9442.93	-0.988247	0.24882	-3.97173	7.13522e-05	0.0534976		0.50409
Adamts14	78.8465	-2.10928	0.552885	-3.81504	0.000136162	0.0658134		0.231763
Batf2	532.891	-1.80258	0.468239	-3.8497	0.000118264	0.0658134		0.286662
Gbp4	3841.36	-2.09162	0.54111	-3.86542	0.000110896	0.0658134		0.234617
H2-K1	78024.4	-0.530595	0.138876	-3.82065	0.0001331	0.0658134		0.692269
H2-M3	990.169	-0.581715	0.150707	-3.85991	0.000113427	0.0658134		0.668169
Iigp1	1201.22	-1.35626	0.356252	-3.80703	0.000140646	0.0658134		0.390593
Rgs16	94.6937	-2.02952	0.530304	-3.82708	0.000129672	0.0658134		0.244937
Rnf213	11775.9	-0.96947	0.251776	-3.85052	0.000117867	0.0658134		0.510694
Slc44a3	16.653	-2.49689	0.645404	-3.86873	0.000109404	0.0658134		0.177158
Themis2	5675.05	-0.57384	0.149711	-3.83298	0.000126601	0.0658134		0.671826
Tmco4	442.514	-0.617947	0.160586	-3.84807	0.00011905	0.0658134		0.651597
Klrg1	26.3949	-2.46517	0.652501	-3.77804	0.000158066	0.0716534		0.181096
Tpst1	420.471	-0.752767	0.200362	-3.75702	0.000171945	0.0755831		0.593464
BC023105	28.4991	-3.11828	0.837876	-3.72165	0.000197926	0.0828062		0.115161
Irf5	3458.93	-0.399928	0.107529	-3.71928	0.000199794	0.0828062		0.757896
Marco	32068.7	1.00419	0.270804	3.70818	0.000208751	0.0841151		2.00582
H2-Q4	17070.6	-0.95824	0.258929	-3.70079	0.00021493	0.0842641		0.514684
9930111J21Rik1	459.254	-1.59173	0.433295	-3.67354	0.000239215	0.0846356		0.331774
Gm4841	28.8565	-1.68718	0.457863	-3.6849	0.000228791	0.0846356		0.310533
Mras	9.68838	2.32141	0.630328	3.68286	0.000230635	0.0846356		4.9982
Xaf1	3323.57	-1.09819	0.29867	-3.67695	0.00023604	0.0846356		0.467101
Chst2	26.8	-1.82446	0.49972	-3.65095	0.000261268	0.0858103		0.282348
Daxx	3058.7	-0.760584	0.207811	-3.65998	0.000252238	0.0858103		0.590258
Gm18852	182.294	-1.72774	0.473301	-3.65041	0.000261822	0.0858103		0.301924
Gm49630	8.92599	-2.4394	0.669942	-3.64121	0.000271363	0.0858103		0.184361
Sp140	2612.63	-0.603242	0.165703	-3.6405	0.000272113	0.0858103		0.658273
Mthfd2l	76.1367	0.794239	0.218518	3.63466	0.000278353	0.0859103		1.73416
9930111J21Rik2	5791.92	-0.724459	0.200787	-3.60809	0.000308456	0.0865972		0.605224
Clvs1	30.438	-1.50655	0.417362	-3.6097	0.000306548	0.0865972		0.351951
Phf11d	704.812	-0.958961	0.265602	-3.61052	0.000305581	0.0865972		0.514427
Serpina3f	346.194	-2.05558	0.569976	-3.60644	0.000310427	0.0865972		0.240551
Tgm2	9125.23	-0.650686	0.180134	-3.61223	0.000303571	0.0865972		0.636978
Ptpn5	21.3594	-3.21816	0.897205	-3.58687	0.000334666	0.0915974		0.107457
Ifng	203.882	-2.36828	0.661491	-3.58021	0.000343313	0.0922241		0.193677
Rhoh	843.272	-1.2492	0.351624	-3.55265	0.00038137	0.100585		0.420682
Calhm6	708.069	-1.59324	0.449608	-3.54363	0.000394659	0.102231		0.331426
Cenpj	517.222	-0.889534	0.25531	-3.48413	0.000493738	0.125652		0.539788
Prf1	222.115	-2.28601	0.659035	-3.46872	0.000522943	0.13079		0.205042
Il2ra	293.375	-1.8624	0.539567	-3.45165	0.00055716	0.136986		0.275019
Irgm1	9893.44	-1.41569	0.414375	-3.41646	0.000634405	0.153378		0.374829
Gm43802	116.397	-10.2863	3.02648	-3.39876	0.00067692	0.158377		0.000800791
Sp110	4287.28	-0.705827	0.207555	-3.40067	0.000672218	0.158377		0.613091
Klra14-ps	31.4328	-2.10254	0.619677	-3.39296	0.000691416	0.159201		0.232848
Gm18853	310.902	-1.51403	0.453782	-3.33646	0.000848529	0.175839		0.350133
Gzmc	129.445	-3.14257	0.938986	-3.34677	0.0008176	0.175839		0.113238
Tagap	1176.07	-1.67173	0.500725	-3.33862	0.000841942	0.175839		0.313876
Tap1	11267.6	-1.08318	0.323851	-3.34469	0.000823741	0.175839		0.471987
Tjp1	52.5721	-0.877775	0.262782	-3.34032	0.000836821	0.175839		0.544206
Tor1aip1	5016.68	-0.434783	0.130205	-3.33921	0.000840171	0.175839		0.739805
Ube2l6	5303.52	-0.620267	0.18474	-3.35751	0.000786476	0.175839		0.65055
Ifi213	1819.02	-0.905588	0.272764	-3.32004	0.000900038	0.183887		0.533815
Herc6	4640.82	-1.00684	0.304949	-3.30168	0.000961081	0.188398		0.497634
Il12rb1	109.385	-1.74459	0.528038	-3.30391	0.000953448	0.188398		0.298418
Ripor3	15.97	-1.78092	0.539146	-3.30322	0.000955817	0.188398		0.290998
Inhba	4868.74	-0.705767	0.214416	-3.29158	0.000996247	0.192688		0.613117
Znfx1	5574.14	-0.843042	0.256514	-3.28653	0.00101429	0.193596		0.557467
Tjap1	507.56	-0.654228	0.199419	-3.28068	0.00103558	0.195092		0.635415
Lta	83.0163	-1.46585	0.449096	-3.26399	0.00109855	0.204303		0.362023
Gm4951	433.709	-0.983691	0.302142	-3.25572	0.00113104	0.205085		0.505684
Slfn9	1871.74	-0.634729	0.194828	-3.25789	0.00112243	0.205085		0.644062
Phf11b	867.517	-0.750275	0.231058	-3.24713	0.00116577	0.208774		0.59449
Psmb8	8976.99	-0.821863	0.253692	-3.23961	0.00119695	0.211744		0.565711
Parp9	4196.11	-0.811419	0.251132	-3.23104	0.00123339	0.212141		0.569821
Prkch	845.096	-0.428459	0.132836	-3.22546	0.0012577	0.212141		0.743055
Slfn5	15615.6	-0.713453	0.221175	-3.22574	0.00125649	0.212141		0.609859
Stk39	102.261	-1.07336	0.332284	-3.23023	0.00123689	0.212141		0.475212
Dtx3l	4644.28	-1.06556	0.33141	-3.21524	0.00130335	0.212922		0.477787
Oas1a	4004.9	-0.573647	0.178387	-3.21574	0.00130107	0.212922		0.671916
Plk2	700.838	-1.37974	0.429212	-3.21458	0.00130636	0.212922		0.384289
Gbp9	3979.87	-1.63081	0.509314	-3.20197	0.00136493	0.217135		0.322908
Ifi206	1661.6	-1.17107	0.366385	-3.19629	0.00139209	0.217135		0.444091
Rpl17-ps9	24.9067	1.36887	0.427983	3.19844	0.00138176	0.217135		2.58269
Tmem140	3060.89	-1.06878	0.334005	-3.19989	0.00137482	0.217135		0.476722
Rbm44	28.7296	1.64136	0.515052	3.18678	0.00143868	0.222015		3.11959
Itga6	466.824	0.501702	0.158537	3.16458	0.00155309	0.237148		1.41588
Gm18752	129.904	-1.34399	0.425146	-3.16124	0.00157101	0.237387		0.393931
Rpl38-ps2	412.075	0.888412	0.281304	3.15819	0.00158753	0.23741		1.85114
Gm21748	19.9447	-1.62901	0.517387	-3.14853	0.00164096	0.238714		0.323311
Ifi204	7559.82	-1.05962	0.336634	-3.1477	0.00164562	0.238714		0.479758
Klri2	111.543	-1.63384	0.518197	-3.15294	0.00161637	0.238714		0.322229
Gm49339	1856.53	-1.48434	0.472827	-3.13929	0.00169361	0.241468		0.357413
H2-T23	12627.8	-0.599663	0.191064	-3.13854	0.0016979	0.241468		0.659908
H2-T22	8163.34	-0.727722	0.232209	-3.13391	0.00172494	0.242932		0.603857
Cd274	17691	-1.30682	0.419214	-3.11732	0.00182504	0.249835		0.40421
Csrnp1	2008.2	-1.17079	0.375587	-3.11722	0.00182562	0.249835		0.444178
Zfp46	278.432	-0.433968	0.139214	-3.11728	0.0018253	0.249835		0.740223
Dcaf1	505.433	-0.669325	0.215629	-3.10406	0.00190885	0.254711		0.628801
Gem	147.992	-1.72121	0.554615	-3.10343	0.00191293	0.254711		0.303295
Sipa1l1	678.884	-0.720569	0.232196	-3.10327	0.00191393	0.254711		0.606858
Ifi208	1242.73	-1.06958	0.345622	-3.09466	0.00197041	0.255204		0.476457
Isg15	7375.4	-0.948507	0.306403	-3.09562	0.001964	0.255204		0.518168
Zbp1	6847.79	-0.961662	0.31037	-3.09843	0.00194546	0.255204		0.513465
Ifi209	4009.78	-0.903009	0.294507	-3.06618	0.00216815	0.268814		0.53477
Jhy	50.6065	-1.67356	0.545297	-3.06909	0.00214712	0.268814		0.313478
Slfn8	7404.25	-0.78322	0.255413	-3.06649	0.0021659	0.268814		0.581069
Trim34b	19.3839	-1.38922	0.452712	-3.06866	0.00215023	0.268814		0.381772
Zfp979	57.0011	0.813147	0.264672	3.07228	0.00212429	0.268814		1.75704
Apol9b	180.791	-0.825287	0.269438	-3.063	0.00219129	0.269381		0.56437
C130026I21Rik	187.734	-1.13399	0.370676	-3.05925	0.00221893	0.270486		0.455654
Focad	171.819	-1.04524	0.342148	-3.05493	0.00225113	0.270942		0.484565
Parp14	15598.4	-1.19315	0.390716	-3.05375	0.00226003	0.270942		0.437348
Cd300ld	1484.88	-0.443582	0.14579	-3.04261	0.00234538	0.270972		0.735307
H2-Q5	802.799	-1.2998	0.430632	-3.01835	0.00254154	0.270972		0.406183
Helz2	3878.52	-0.855966	0.283237	-3.02209	0.00251038	0.270972		0.552495
Ifit1bl1	1254.08	-1.08769	0.356985	-3.04687	0.00231235	0.270972		0.470514
Ighg3	6.58672	-2.78977	0.919538	-3.03389	0.00241425	0.270972		0.144609
Il18bp	2655.18	-1.46371	0.482869	-3.03128	0.0024352	0.270972		0.362559
Kif1a	90.0775	-1.03735	0.341222	-3.0401	0.00236498	0.270972		0.487222
Klra9	124.645	-1.61891	0.536729	-3.01626	0.00255916	0.270972		0.325581
mt-Co2	224868	1.34801	0.443832	3.03722	0.00238774	0.270972		2.54561
Nr1d2	836.718	0.677081	0.222232	3.04673	0.00231345	0.270972		1.5989
Samhd1	26961.3	-0.863342	0.285986	-3.01882	0.00253759	0.270972		0.549678
Tor3a	3183.65	-0.549831	0.181765	-3.02496	0.00248665	0.270972		0.6831
Trafd1	7809.26	-0.637606	0.211097	-3.02045	0.002524	0.270972		0.642779
Treml2	1144.57	-0.841769	0.276965	-3.03926	0.00237159	0.270972		0.557959
Trex1	1710.63	-0.814668	0.270085	-3.01634	0.00255844	0.270972		0.568539
Usp12	1625.69	-0.220572	0.0730217	-3.02063	0.00252248	0.270972		0.858225
Cd40	775.511	-1.76782	0.59185	-2.98694	0.00281786	0.271539		0.293652
Cep55	414.076	0.528464	0.177053	2.98479	0.00283775	0.271539		1.44239
Clcn7	6531.16	-0.524091	0.174514	-3.00314	0.00267213	0.271539		0.695397
Ctrl	77.8088	-1.15697	0.386342	-2.99467	0.00274738	0.271539		0.448454
Ifi205	2042.61	-1.02492	0.342764	-2.99016	0.00278833	0.271539		0.491438
Mov10	1659.25	-0.823312	0.275383	-2.9897	0.00279256	0.271539		0.565143
Nedd4	156.129	-1.04022	0.348685	-2.98327	0.00285189	0.271539		0.486253
Nlrc5	7396.42	-1.16135	0.386523	-3.0046	0.00265933	0.271539		0.447095
Phf11a	222.866	-0.752425	0.252134	-2.98423	0.00284293	0.271539		0.593605
Plekha4	16.6001	-1.29112	0.432312	-2.98654	0.00282155	0.271539		0.408635
Serpina3g	71.0837	-2.20987	0.741079	-2.98197	0.00286402	0.271539		0.216153
Slfn3	134.94	-0.788755	0.263273	-2.99595	0.00273587	0.271539		0.578844
Styk1	126.898	-1.76864	0.589565	-2.99991	0.00270063	0.271539		0.293485
Sytl3	143.066	-1.47895	0.493045	-2.99962	0.00270314	0.271539		0.35875
Tubb1	139.002	-0.565652	0.18821	-3.00544	0.00265198	0.271539		0.67565
Zfp429	493.822	-0.687245	0.229759	-2.99115	0.00277929	0.271539		0.621039
Arrdc4	2534.15	-0.4196	0.140992	-2.97604	0.00291993	0.2729		0.747632
Lrig1	47.1195	-1.48266	0.49848	-2.97437	0.00293595	0.2729		0.357828
Serpinb6b	246.164	-1.25191	0.421162	-2.97252	0.00295363	0.2729		0.419891
Sp100	7256.36	-0.814685	0.273597	-2.97768	0.00290436	0.2729		0.568532
Fdxacb1	305.1	0.369621	0.124731	2.96334	0.0030432	0.27918		1.29201
Klrk1	915.589	-1.35521	0.45759	-2.96164	0.00306009	0.27918		0.390877
Cxcl9	4077.57	-1.33132	0.451693	-2.9474	0.00320462	0.285188		0.397405
Ifi214	154.658	-0.930351	0.316759	-2.9371	0.00331302	0.285188		0.524731
Ifih1	2392.69	-1.01866	0.347055	-2.93517	0.00333368	0.285188		0.493573
Morf4l1-ps1	238.865	-4.4316	1.51024	-2.93437	0.00334221	0.285188		0.0463399
Nod1	2278.48	-0.721278	0.245596	-2.93685	0.00331567	0.285188		0.60656
Ogfr	4882.51	-0.700167	0.237696	-2.94564	0.00322284	0.285188		0.615501
Ppt1	3171.83	-0.302461	0.102575	-2.94866	0.00319151	0.285188		0.810868
Rtp4	5993.2	-0.859767	0.292497	-2.9394	0.00328844	0.285188		0.551042
Ston2	109.097	-1.15575	0.393506	-2.93707	0.00331335	0.285188		0.448832
Tgtp2	3755.24	-2.07459	0.704665	-2.94409	0.00323909	0.285188		0.237402
Trim30a	13510.1	-1.05424	0.35744	-2.94941	0.00318384	0.285188		0.481552
Ccrl2	6185.19	-1.27549	0.435679	-2.9276	0.00341592	0.289774		0.413084
Chn2	72.2032	-1.45824	0.500112	-2.91582	0.00354758	0.293306		0.363938
Crem	445.244	-1.06701	0.365733	-2.91745	0.00352902	0.293306		0.477308
Fat1	45.5598	1.4291	0.489308	2.92065	0.00349298	0.293306		2.69279
Oas3	7733.05	-0.918708	0.314756	-2.91879	0.00351391	0.293306		0.528983
Setbp1	53.8064	-1.80337	0.618686	-2.91485	0.00355865	0.293306		0.286504
Mx2	561.061	-0.908938	0.312271	-2.91074	0.0036058	0.295512		0.532577
Serpinb9b	15.1621	-2.84069	0.976546	-2.90891	0.00362691	0.295572		0.139594
Clnk	33.0379	-1.88072	0.648193	-2.90148	0.00371409	0.300986		0.271549
Gzmk	28.0368	-1.30563	0.450682	-2.89701	0.00376743	0.303613		0.404545
Lgals9	2537.99	-0.412077	0.142473	-2.89231	0.00382417	0.306462		0.75154
Ubd	26.133	-2.09036	0.723156	-2.8906	0.00384504	0.306462		0.234823
Bnip5	22.1322	-2.26889	0.78591	-2.88696	0.00388979	0.307362		0.207489
Isg20	2309.2	-1.25501	0.434824	-2.88624	0.0038987	0.307362		0.418991
Oasl1	3514.14	-1.1542	0.401051	-2.87793	0.00400294	0.313874		0.449316
Cspg4	200.988	1.06404	0.370305	2.87341	0.0040607	0.314997		2.09077
Gm10157	84.2284	-0.889456	0.309485	-2.87399	0.00405328	0.314997		0.539818
Casp1	2648.09	-0.625133	0.217814	-2.87004	0.00410424	0.315006		0.64836
Tapbpl	2735.62	-0.909432	0.316851	-2.87022	0.00410183	0.315006		0.532395
4931406P16Rik	457.934	-0.651259	0.227058	-2.86825	0.00412743	0.315119		0.636724
Dbnl	2277.96	-0.354129	0.123774	-2.86109	0.00422186	0.317317		0.782342
Irf1	15686.6	-1.35643	0.474033	-2.86147	0.00421683	0.317317		0.390547
Ncr1	93.8094	-1.72363	0.601943	-2.86345	0.00419054	0.317317		0.302785
F3	156.997	-0.915189	0.320334	-2.85698	0.00427692	0.319799		0.530275
Gm12250	1842.19	-1.55737	0.547367	-2.84519	0.00443843	0.323981		0.339771
Gm1966	2385.99	-1.20322	0.422961	-2.84476	0.00444452	0.323981		0.434305
Gm7054	5.83969	-1.94234	0.682601	-2.8455	0.00443413	0.323981		0.260194
Gm8995	12121.2	-0.962499	0.338294	-2.84516	0.00443893	0.323981		0.513167
Olfr56	508.987	-1.68769	0.592203	-2.84985	0.00437392	0.323981		0.310423
Adar	4401.86	-0.80388	0.284356	-2.82702	0.00469835	0.324569		0.572806
B4galt5	2449.19	-0.380924	0.134398	-2.83429	0.00459269	0.324569		0.767945
Camk2n1	125.615	-0.904218	0.319636	-2.8289	0.00467081	0.324569		0.534322
Cap2	4.0093	-2.88645	1.02268	-2.82245	0.00476584	0.324569		0.135236
Ctla2a	819.764	-0.737337	0.260825	-2.82695	0.00469941	0.324569		0.599845
Cul2	629.882	-0.508037	0.179724	-2.82676	0.00470221	0.324569		0.703179
Epsti1	2892.36	-0.479759	0.169767	-2.82599	0.00471352	0.324569		0.717097
Fcgr4	3761	-0.913569	0.322892	-2.82933	0.00466457	0.324569		0.53087
Ifi47	5793.73	-1.36547	0.480847	-2.83971	0.00451548	0.324569		0.388109
Ifit2	8685.81	-1.28803	0.456126	-2.82386	0.00474496	0.324569		0.409509
Klrb1c	94.9373	-1.23013	0.435655	-2.82363	0.00474825	0.324569		0.426279
Tgtp1	5320.52	-2.31265	0.816911	-2.83097	0.00464076	0.324569		0.201291
Tox4	1981.84	-0.392166	0.138556	-2.83038	0.00464926	0.324569		0.761985
Xcl1	585.251	-2.12871	0.749507	-2.84014	0.00450936	0.324569		0.228663
9930022D16Rik	325.836	-0.906697	0.32529	-2.78735	0.00531408	0.331663		0.533405
B3gnt2	196.122	-0.985528	0.354827	-2.77748	0.00547816	0.331663		0.505041
Casp8	4716.9	-0.366702	0.130935	-2.80064	0.00510008	0.331663		0.775553
Ccdc88b	7840.14	-1.01011	0.364422	-2.7718	0.00557465	0.331663		0.49651
Crybg1	2123.79	-0.353058	0.127386	-2.77156	0.00557878	0.331663		0.782923
Egf	17.7003	1.37395	0.490535	2.80091	0.00509584	0.331663		2.59179
F2rl2	46.2549	-1.09762	0.395942	-2.77216	0.00556851	0.331663		0.467288
Fcgr1	2789.89	-0.566216	0.204205	-2.77277	0.00555806	0.331663		0.675386
Gbp3	7288.11	-1.27924	0.455705	-2.80717	0.00499787	0.331663		0.412012
Gm6548	781.349	-0.527463	0.188008	-2.80554	0.0050232	0.331663		0.693774
H2-T10	1032.42	-0.69003	0.2472	-2.79139	0.00524828	0.331663		0.619841
Ifit3	16137.1	-1.07151	0.386571	-2.77183	0.00557429	0.331663		0.475822
Itga2	58.3147	-1.30465	0.46876	-2.7832	0.00538259	0.331663		0.404819
Kbtbd11	392.375	-1.22798	0.439793	-2.79217	0.00523555	0.331663		0.426915
Klra3	66.6823	-1.4417	0.519927	-2.77288	0.00555623	0.331663		0.368134
Klra4	251.903	-1.74401	0.621349	-2.80681	0.00500344	0.331663		0.298538
Klra8	377.238	-1.54128	0.555313	-2.77552	0.00551129	0.331663		0.343579
Ltbr	2180.21	-0.273313	0.0982816	-2.78092	0.00542054	0.331663		0.827417
Ly6e	27756.5	-0.507168	0.182936	-2.77238	0.00556486	0.331663		0.703602
Plau	1962.11	-0.929685	0.330912	-2.80946	0.00496247	0.331663		0.524973
Pml	1414.98	-0.835496	0.298028	-2.80341	0.00505651	0.331663		0.56039
Psme1	8202.09	-0.374602	0.133678	-2.80227	0.00507439	0.331663		0.771318
Rarres1	91.3964	0.752564	0.270942	2.77758	0.0054765	0.331663		1.68478
Sema3b	17.803	-1.96021	0.702748	-2.78935	0.00528138	0.331663		0.256991
Ska2	301.133	1.08485	0.390675	2.77686	0.00548876	0.331663		2.12115
Tasor2	764.981	-0.705952	0.252012	-2.80127	0.00509025	0.331663		0.613038
Tlr11	16.1277	-1.4656	0.5275	-2.77839	0.00546296	0.331663		0.362085
Tmem229b	1824.67	-0.51388	0.183382	-2.80223	0.00507506	0.331663		0.700336
Tmem67	209.009	-0.60077	0.214705	-2.79812	0.00514009	0.331663		0.659402
Trim21	1293.93	-0.982304	0.353531	-2.77855	0.00546021	0.331663		0.506171
Vta1	822.451	-0.423585	0.152277	-2.78167	0.00540795	0.331663		0.745569
Majin	29.8874	-1.44628	0.523066	-2.765	0.00569227	0.3343		0.366967
Pik3ap1	10437.3	-0.393657	0.14236	-2.76522	0.00568852	0.3343		0.761197
Tnfsf10	554.21	-1.25372	0.453239	-2.76613	0.00567251	0.3343		0.419365
Cobll1	43.2504	-1.13282	0.409998	-2.76299	0.0057274	0.335007		0.456023
Itgae	168.804	-0.635723	0.230313	-2.76025	0.00577564	0.335126		0.643618
Slc36a2	129.971	0.946054	0.342684	2.76072	0.00576749	0.335126		1.9266
Icam1	9583.85	-1.30131	0.473576	-2.74783	0.00599905	0.335409		0.405758
Itgb3	501.021	-0.507118	0.184221	-2.75276	0.00590945	0.335409		0.703627
Nampt	8288.52	-0.690445	0.251197	-2.74862	0.00598476	0.335409		0.619663
Nr4a2	66.425	-1.23371	0.447593	-2.75632	0.00584558	0.335409		0.425223
Parp12	3622.04	-0.808911	0.294272	-2.74885	0.00598045	0.335409		0.570813
Ppp1r16b	343.621	-1.41246	0.512701	-2.75494	0.00587027	0.335409		0.375671
Stx2	930.765	-1.07773	0.392451	-2.74614	0.0060301	0.335409		0.473775
Ttc39c	674.79	-0.693141	0.252394	-2.74626	0.00602789	0.335409		0.618506
Vcam1	63.6521	-1.14566	0.416969	-2.74759	0.00600344	0.335409		0.451982
Vegfc	13.7832	-2.61013	0.947391	-2.75507	0.00586792	0.335409		0.163784
Zup1	1872.56	-0.579294	0.210968	-2.74588	0.00603487	0.335409		0.669291
Cst7	133.067	-1.39625	0.508782	-2.7443	0.00606402	0.335743		0.379915
Psmb10	5207.8	-0.379622	0.138421	-2.74252	0.00609698	0.336284		0.768639
B2m	103393	-0.654304	0.239387	-2.73325	0.00627124	0.3414		0.635382
Il18r1	696.839	-1.17008	0.428195	-2.73259	0.00628387	0.3414		0.444396
Ripk2	688.49	-0.467478	0.171059	-2.73285	0.00627898	0.3414		0.723228
Samd9l	8024.78	-0.815216	0.297969	-2.7359	0.0062209	0.3414		0.568323
Kcnq5	10.8365	-2.7598	1.01103	-2.72969	0.00633947	0.343136		0.147645
Col9a3	146.576	-0.947754	0.347557	-2.7269	0.00639319	0.34348		0.518439
Iqcc	211.552	0.526223	0.192889	2.72812	0.00636961	0.34348		1.44015
Adcy4	56.4697	-1.00042	0.367183	-2.72459	0.0064382	0.344622		0.499854
Acod1	20271	-1.53467	0.564627	-2.71802	0.00656744	0.345834		0.345159
Anxa3	2045.68	0.458772	0.168535	2.72212	0.00648655	0.345834		1.37437
Dnase1l3	110.026	-1.5115	0.556235	-2.71738	0.00658004	0.345834		0.350746
Irgm2	5650.87	-1.19888	0.440696	-2.72042	0.00651995	0.345834		0.435614
Trim30c	1347.28	-1.34221	0.493754	-2.71838	0.00656021	0.345834		0.394416
Enpp4	763.856	-0.878026	0.323429	-2.71474	0.00663283	0.3461		0.544112
Klrb1f	43.7085	-1.76383	0.649555	-2.71544	0.00661882	0.3461		0.294466
Igtp	9064.08	-1.29882	0.478913	-2.71203	0.00668735	0.347694		0.406457
Nbn	329.751	-0.439078	0.162043	-2.70964	0.00673555	0.347717		0.737606
Psmb9	5642.28	-0.531835	0.196276	-2.70964	0.00673572	0.347717		0.691674
Lrrc8c	835.228	-0.641289	0.236989	-2.70599	0.00681008	0.34907		0.64114
Xdh	4895.23	-0.588889	0.217558	-2.70681	0.00679333	0.34907		0.664855
Cip2a	391.938	0.63509	0.234938	2.70323	0.00686698	0.350748		1.55303
Gzma	876.273	-2.21838	0.821532	-2.70029	0.00692784	0.352096		0.214883
Nod2	1797.14	-1.25106	0.463423	-2.69962	0.00694192	0.352096		0.420138
9130008F23Rik	39.9612	0.795477	0.295471	2.69223	0.00709749	0.355348		1.73565
Dll1	30.3052	-1.71369	0.637147	-2.68964	0.00715301	0.355348		0.304879
Gphn	223.751	-0.480079	0.178468	-2.69	0.00714521	0.355348		0.716938
Serping1	18.2454	-1.32337	0.491947	-2.69006	0.00714391	0.355348		0.399601
Syne1	2746.25	-0.715486	0.265685	-2.69299	0.0070815	0.355348		0.609
Usb1	1425.13	-0.860501	0.319506	-2.69323	0.00707639	0.355348		0.550761
Gm6637	8.24956	-1.92802	0.717533	-2.68702	0.0072093	0.355708		0.262789
St6galnac4	640.806	-0.587141	0.218441	-2.68787	0.00719102	0.355708		0.665661
Rbm43	1421.57	-0.418166	0.15574	-2.68502	0.00725249	0.356626		0.748376
C1qtnf6	34.5085	-1.34433	0.501032	-2.68312	0.00729382	0.357447		0.393837
Atrn	957.629	0.316857	0.118395	2.67626	0.00744483	0.363619		1.24561
Entpd1	2181.54	-0.947722	0.354488	-2.67349	0.00750658	0.365404		0.51845
Cep78	326.741	0.385131	0.144206	2.6707	0.00756943	0.367231		1.30598
Tdp1	287.918	0.451171	0.169132	2.66757	0.00764014	0.369426		1.36715
Flt4	25.6216	-1.00831	0.378399	-2.66467	0.0077063	0.370713		0.497128
Mecp2	1203.79	-0.323627	0.121474	-2.66417	0.00771786	0.370713		0.799059
Ggct	970.505	-0.573904	0.215524	-2.66283	0.00774854	0.370958		0.671796
Gm14288	25.3076	-8.0547	3.02751	-2.6605	0.00780238	0.371		0.00376091
Il15ra	1512.16	-1.22599	0.46137	-2.65728	0.00787729	0.371		0.427504
Il27	109.995	-0.95112	0.357613	-2.65963	0.00782262	0.371		0.517231
Spns2	14.3665	1.25441	0.471859	2.65845	0.00785002	0.371		2.3857
Ydjc	146.645	0.64427	0.242397	2.65791	0.00786272	0.371		1.56295
Gbp2	25254.7	-1.5152	0.571097	-2.65314	0.0079747	0.373378		0.349848
Rab15	1505.93	-0.673424	0.25384	-2.65295	0.00797926	0.373378		0.627017
A3galt2	59.9179	-1.40412	0.529707	-2.65075	0.00803133	0.374606		0.377848
Slc28a2	614.643	-1.1357	0.42882	-2.64844	0.00808638	0.375226		0.455113
Tap2	7164.05	-0.98518	0.372043	-2.64803	0.00809635	0.375226		0.505163
Eps8l1	158.378	0.865354	0.327056	2.64589	0.00814764	0.3764		1.82179
Asb2	19.184	-1.43716	0.543552	-2.64402	0.00819289	0.377289		0.369294
Gm2808	4.82291	-2.81879	1.06702	-2.64175	0.00824801	0.378626		0.141729
AC168977.1	47.1206	-0.630153	0.239015	-2.63646	0.00837764	0.379409		0.646108
Fasl	96.1715	-1.33325	0.50584	-2.63572	0.00839586	0.379409		0.396872
Mitd1	1158.85	-0.488424	0.18504	-2.63956	0.00830149	0.379409		0.712803
Ptgr1	1100.43	0.605832	0.229847	2.63581	0.00839366	0.379409		1.52186
Rasgrf1	28.9725	-1.09942	0.416844	-2.6375	0.00835201	0.379409		0.466703
Slc24a3	23.723	-0.936202	0.35551	-2.63341	0.00845334	0.38082		0.522607
Tapbp	27202.3	-0.617053	0.234665	-2.62951	0.00855083	0.38402		0.652001
Gm48592	14.6771	-1.76617	0.672035	-2.62809	0.00858652	0.384432		0.293988
Socs1	2113.24	-1.24801	0.475081	-2.62695	0.00861547	0.384542		0.421028
Gm9892	10.155	2.17959	0.83058	2.62418	0.00868571	0.385761		4.53026
Lag3	123.805	-1.12397	0.428376	-2.62378	0.00869599	0.385761		0.458831
Cep44	379.563	0.419618	0.160002	2.62259	0.00872642	0.385931		1.33757
Mblac2	259.135	0.555329	0.212124	2.61795	0.00884598	0.38793		1.4695
Oasl2	26736.3	-1.03224	0.394326	-2.61772	0.00885183	0.38793		0.488951
Shisa5	9220.88	-0.54373	0.207565	-2.61957	0.00880419	0.38793		0.685995
Rfx5	610.489	-0.635997	0.243227	-2.61483	0.00892713	0.390051		0.643496
Abcg2	223.703	0.716262	0.275537	2.59951	0.00933567	0.390866		1.64292
Batf	1093.52	-0.555954	0.213158	-2.60818	0.00910263	0.390866		0.680207
Bcl9	535.937	-0.975754	0.375579	-2.598	0.00937691	0.390866		0.508474
Ccr6	7.45501	-1.88682	0.725042	-2.60236	0.00925841	0.390866		0.270402
Comtd1	838.417	0.384225	0.147283	2.60874	0.00908751	0.390866		1.30516
Gm8116	22.1709	-7.89607	3.02773	-2.60792	0.00910936	0.390866		0.00419802
H1f0	1373.94	0.488502	0.18767	2.60298	0.0092418	0.390866		1.40299
Herc2	1822.38	-0.366538	0.141072	-2.59823	0.00937064	0.390866		0.775642
Il15	593.797	-0.728873	0.279192	-2.61065	0.00903704	0.390866		0.603375
Magee1	241.705	0.57705	0.221569	2.60438	0.00920395	0.390866		1.4918
Mthfr	924.203	-0.403811	0.155038	-2.60459	0.00919839	0.390866		0.755859
Nudt7	247.275	0.321956	0.123791	2.60081	0.00930052	0.390866		1.25002
Slamf7	1484.14	-1.20277	0.462564	-2.60023	0.00931619	0.390866		0.43444
St3gal5	223.51	-1.26761	0.486582	-2.60513	0.00918403	0.390866		0.415348
Tube1	95.7498	0.458266	0.175399	2.6127	0.00898303	0.390866		1.37389
Unc93a2	63.0855	-0.867685	0.33379	-2.59949	0.00933621	0.390866		0.548026
Gpr171	346.167	-1.28646	0.495481	-2.59638	0.0094212	0.391587		0.409957
Dusp2	591.42	-1.06864	0.412203	-2.5925	0.00952809	0.393773		0.476769
Zfp800	278.317	-0.442171	0.170539	-2.59278	0.00952037	0.393773		0.736026
Camkk1	182.791	-1.00331	0.388002	-2.58585	0.00971404	0.398056		0.498853
Osm	807.158	-0.4335	0.16763	-2.58605	0.0097083	0.398056		0.740463
Sema7a	173.308	-1.1503	0.444694	-2.58672	0.00968932	0.398056		0.450531
Mark4	551.967	-0.379949	0.14706	-2.58363	0.00977665	0.398371		0.768465
Slc6a19	28.2909	-2.02242	0.782573	-2.58432	0.00975711	0.398371		0.246145
Slamf8	597.004	-1.51326	0.58599	-2.5824	0.00981164	0.398677		0.350319
Itgal	6671	-0.464629	0.180111	-2.57968	0.00988918	0.398878		0.724657
Itgb4	20.9502	-1.72337	0.668343	-2.57858	0.00992085	0.398878		0.30284
Nat8l	56.3828	0.786363	0.305039	2.57791	0.00994004	0.398878		1.72472
Scoc	532.895	0.503305	0.195048	2.58042	0.00986794	0.398878		1.41746
Ubl4a	870.041	0.373071	0.144746	2.57742	0.00995407	0.398878		1.29511
Inpp5b	991.473	-0.832948	0.323604	-2.57398	0.0100537	0.401759		0.561381
Fhl2	27.1537	-1.35962	0.52888	-2.57075	0.0101477	0.403296		0.389685
Ilrun	5370.04	-0.277084	0.107752	-2.5715	0.0101258	0.403296		0.825257
Fam20a	5.45618	-2.59531	1.01003	-2.56953	0.0101838	0.403375		0.165476
Ifit1	12786.7	-0.876226	0.341104	-2.56879	0.0102053	0.403375		0.544791
Exoc3	978.14	0.39133	0.152795	2.56115	0.0104327	0.408063		1.3116
Hivep1	1307.41	-0.913041	0.356479	-2.56127	0.0104289	0.408063		0.531065
Ifi44	198.674	-0.810157	0.316341	-2.56102	0.0104365	0.408063		0.57032
Mdn1	1043.47	0.628591	0.245312	2.56241	0.0103949	0.408063		1.54605
Gm43302	193.412	-0.995802	0.389067	-2.55946	0.0104834	0.408797		0.501457
Fhdc1	34.4963	-1.1292	0.441547	-2.55737	0.0105467	0.409537		0.457169
Gm2011	63.5735	-0.763418	0.298564	-2.55697	0.0105589	0.409537		0.589099
Chst11	525.553	-0.978022	0.383161	-2.55251	0.010695	0.412611		0.507675
Inpp1	719.033	-0.64338	0.252002	-2.55307	0.0106777	0.412611		0.640211
Cxcr5	55.1262	-1.01508	0.398531	-2.54707	0.0108633	0.416057		0.494799
Parp11	1272.45	-0.714896	0.280605	-2.54769	0.0108438	0.416057		0.609249
Zfyve1	641.165	-0.393823	0.154632	-2.54684	0.0108704	0.416057		0.76111
Gm4737	19.2424	-7.69252	3.02796	-2.5405	0.0110695	0.421061		0.00483415
Il2rb	1477.38	-1.39279	0.548364	-2.53991	0.0110882	0.421061		0.380826
Klre1	243.669	-1.30659	0.514138	-2.54133	0.0110432	0.421061		0.404274
Dclre1c	699.476	-0.926232	0.365181	-2.53636	0.011201	0.424029		0.526231
Khdc1b	7.06529	-3.24506	1.27979	-2.53562	0.0112248	0.424029		0.105473
Aldh3b2	13.9808	-1.55379	0.614204	-2.52977	0.0114138	0.424105		0.340613
Dhx58	1866.09	-0.524488	0.207341	-2.5296	0.0114193	0.424105		0.695206
Etfbkmt	217.469	0.431824	0.170612	2.53103	0.0113727	0.424105		1.34894
Itpkb	2662.95	-0.423105	0.167152	-2.53126	0.0113654	0.424105		0.745818
Myd88	4280.38	-0.478735	0.188914	-2.53414	0.0112725	0.424105		0.717607
Sema4c	75.891	-1.33091	0.525329	-2.53348	0.0112937	0.424105		0.397517
Tnf	5637.43	-1.32813	0.525112	-2.52923	0.0114315	0.424105		0.398285
Alkbh7	187.249	0.425626	0.168395	2.52754	0.0114864	0.424303		1.34315
Rmdn3	850.891	-0.447319	0.176997	-2.52727	0.0114953	0.424303		0.733404
Ralgds	8208.26	-1.09741	0.43492	-2.52324	0.011628	0.42811		0.467356
Angpt1	15.4454	-1.00032	0.396957	-2.51998	0.0117363	0.428831		0.499888
Rabgef1	1178.99	-0.472453	0.18746	-2.52029	0.0117258	0.428831		0.720738
Tent5c	1529.77	-0.776265	0.307992	-2.52041	0.0117218	0.428831		0.583876
9130208D14Rik	9.64824	-1.26014	0.500667	-2.51692	0.0118387	0.429046		0.417504
Abcb4	9.6043	-1.83814	0.729803	-2.51868	0.0117796	0.429046		0.279682
Oas1e	5.89694	-1.77472	0.705298	-2.51627	0.0118604	0.429046		0.292251
Tbx21	266.726	-1.30601	0.518815	-2.51729	0.011826	0.429046		0.404438
Irf9	3833.22	-0.573825	0.228399	-2.51238	0.0119919	0.432721		0.671833
Arid5a	1559.47	-1.0609	0.422721	-2.5097	0.0120835	0.434947		0.479333
Gm13339	15.7796	1.13409	0.452204	2.50792	0.0121443	0.435135		2.1948
Syt7	19.002	1.14572	0.456863	2.50779	0.0121487	0.435135		2.21256
Cd180	1037.89	-0.792809	0.316672	-2.50357	0.0122948	0.438214		0.577219
Rhov	511.113	-0.659784	0.263538	-2.50356	0.0122951	0.438214		0.632973
Tmem88	14.778	-1.04658	0.419077	-2.49735	0.0125127	0.444875		0.484114
Sh2d2a	450.255	-1.51645	0.608289	-2.49298	0.0126676	0.449156		0.349544
Tut4	469.277	-0.805744	0.323305	-2.49221	0.012695	0.449156		0.572067
Syngap1	59.6742	-1.02912	0.413624	-2.48806	0.0128441	0.453325		0.490008
Fkbp11	93.3879	0.773214	0.31097	2.48646	0.0129022	0.454269		1.70907
Csf1	10827	-1.19556	0.481368	-2.48368	0.0130032	0.456719		0.436616
Mtus2	40.0003	-1.10039	0.443284	-2.48236	0.0130514	0.457099		0.46639
Treml4	841.176	-1.06371	0.42863	-2.48166	0.0130771	0.457099		0.478399
Fads1	354.942	0.393234	0.158623	2.47906	0.0131731	0.459348		1.31333
4932411N23Rik	12.2844	-1.40625	0.567484	-2.47804	0.0132106	0.459552		0.377292
6430548M08Rik	837.321	0.563839	0.228464	2.46796	0.0135887	0.46036		1.4782
Bak1	4049.21	-0.409777	0.16583	-2.47107	0.0134709	0.46036		0.75274
Dsel	91.832	0.628875	0.254272	2.47324	0.0133896	0.46036		1.54636
Gstp2	69.2764	-1.96086	0.794359	-2.46848	0.0135689	0.46036		0.256876
Icos	197.986	-1.08341	0.438776	-2.46916	0.013543	0.46036		0.471912
Ifit3b	4737.35	-0.993066	0.402445	-2.46758	0.0136028	0.46036		0.502409
Ikzf3	276.428	-1.31151	0.530505	-2.47218	0.0134291	0.46036		0.4029
Il1a	3492.57	-1.21246	0.491583	-2.46644	0.0136464	0.46036		0.431532
Lair1	3012.63	-0.4787	0.194021	-2.46726	0.0136151	0.46036		0.717624
Lmtk3	27.2361	-1.80458	0.730555	-2.47015	0.0135056	0.46036		0.286264
Plaat3	1276.9	-0.500815	0.202788	-2.46965	0.0135246	0.46036		0.706707
Rassf7	128.422	0.370424	0.150107	2.46773	0.0135973	0.46036		1.29273
Zfp456	267.275	-0.471802	0.191109	-2.46876	0.0135583	0.46036		0.721064
Ints10	382.029	0.445274	0.180696	2.46421	0.0137315	0.462155		1.36157
Crtam	297.551	-1.22629	0.498256	-2.46117	0.0138484	0.462868		0.427414
Fastkd3	199.408	0.747778	0.303774	2.46162	0.013831	0.462868		1.6792
Slc25a12	695.545	-0.379831	0.154249	-2.46245	0.0137992	0.462868		0.768528
Cyfip2	1151.79	-0.966364	0.393097	-2.45833	0.0139584	0.463506		0.511794
Mblac1	69.976	0.504383	0.205125	2.45891	0.013936	0.463506		1.41852
Rasgrp1	328.117	-0.946702	0.385119	-2.45821	0.0139633	0.463506		0.518817
Zfp51	264.09	-0.459389	0.18697	-2.45702	0.0140095	0.463978		0.727294
Bcat2	1670.59	0.477388	0.19437	2.45608	0.0140462	0.464132		1.39222
Serpinb1a	1676.87	0.600567	0.245121	2.45009	0.0142821	0.470854		1.51631
Bicdl2	20.7354	-1.39113	0.568797	-2.44573	0.0144558	0.473631		0.381267
Ccna2	1597.65	0.598131	0.244574	2.4456	0.0144611	0.473631		1.51375
Ugt1a6a	588.242	-0.757346	0.309687	-2.44552	0.0144643	0.473631		0.591584
Srsf2	9888.48	0.409623	0.167591	2.44418	0.0145182	0.474327		1.32834
Nr4a1	1046.48	-1.02687	0.420621	-2.44131	0.014634	0.477037		0.490775
Fcer1g	31706.4	-0.199764	0.0819896	-2.43645	0.0148322	0.478125		0.870693
Fgd6	420.854	-0.544506	0.223482	-2.43647	0.0148315	0.478125		0.685626
Spg11	979.226	-0.448887	0.18412	-2.43801	0.0147682	0.478125		0.732608
Trim30d	4433.88	-0.64101	0.262768	-2.43945	0.0147096	0.478125		0.641264
Ttll2	49.291	-0.986297	0.40473	-2.43693	0.0148126	0.478125		0.504772
mt-Co3	152977	1.17839	0.484339	2.43299	0.0149748	0.480005		2.26324
Pcdhgc4	73.4391	0.95065	0.390626	2.43366	0.014947	0.480005		1.93274
Psg23	25.5379	-0.819827	0.337013	-2.43263	0.0149898	0.480005		0.56651
Arel1	1441.11	-0.672697	0.276732	-2.43086	0.0150631	0.48129		0.627333
Clic5	1042.61	-2.0872	0.858908	-2.43006	0.0150963	0.481291		0.235337
Mlkl	826.057	-0.427023	0.175872	-2.42804	0.0151807	0.481981		0.743795
Slc7a4	27.4725	1.06448	0.43843	2.42795	0.0151844	0.481981		2.09142
Apobec3	4105.21	-0.674425	0.278724	-2.41968	0.015534	0.483396		0.626582
Blk	75.2013	-1.92143	0.796335	-2.41284	0.0158288	0.483396		0.263993
Cd200r1	1572.28	0.63432	0.262613	2.41542	0.0157173	0.483396		1.55221
Celsr1	63.9119	-1.60555	0.663277	-2.42063	0.0154936	0.483396		0.32861
Dph5	353.781	0.342469	0.141771	2.41565	0.015707	0.483396		1.26792
Fance	216.784	0.461157	0.190761	2.41747	0.0156289	0.483396		1.37665
G2e3	485.072	0.335053	0.138245	2.42362	0.0153667	0.483396		1.26142
Gm13597	4.93048	-5.72582	2.36464	-2.42144	0.0154594	0.483396		0.0188954
Gm28043	259.016	-1.1673	0.483411	-2.41472	0.0157474	0.483396		0.445253
mt-Atp6	166179	1.33132	0.551711	2.41308	0.0158183	0.483396		2.51633
Nos2	2906.71	-2.15996	0.890471	-2.42564	0.0152814	0.483396		0.223762
Nup85	869.158	0.451378	0.186431	2.42115	0.0154715	0.483396		1.36735
Nutf2	25.307	-1.26403	0.522565	-2.4189	0.0155673	0.483396		0.416378
Rab20	1800.83	-0.846963	0.350782	-2.4145	0.0157569	0.483396		0.555954
Radx	284.19	0.508613	0.210161	2.42011	0.0155158	0.483396		1.42268
Rnf34	1232.82	-0.595511	0.245699	-2.42374	0.0153615	0.483396		0.66181
Serpinb9	611.574	-0.68457	0.283569	-2.41412	0.0157732	0.483396		0.622191
Trbc1	554.002	-1.1515	0.476067	-2.41878	0.0155725	0.483396		0.450156
Ninj1	3374.08	-1.06778	0.442773	-2.41158	0.0158835	0.484046		0.477051
Rasl12	31.2527	-1.16579	0.483781	-2.40974	0.015964	0.485479		0.445721
Ddx58	9399.78	-0.760419	0.315894	-2.4072	0.0160754	0.485812		0.590325
Mpp7	344.181	0.532378	0.221122	2.40762	0.0160569	0.485812		1.44631
Nanos1	108.932	0.503496	0.209112	2.40778	0.0160497	0.485812		1.41764
Atp5j2	3475.8	0.298216	0.124138	2.40229	0.0162928	0.487968		1.22962
Cd69	1239.65	-0.697051	0.290312	-2.40104	0.0163486	0.487968		0.616832
Gm45140	638.15	-0.786823	0.327341	-2.40368	0.0162309	0.487968		0.579619
Il10ra	3819.04	-0.405805	0.169002	-2.40119	0.0163419	0.487968		0.754815
Klrb1b	533.448	-0.769561	0.320498	-2.40114	0.0163439	0.487968		0.586596
Psme2	12689	-0.495333	0.206011	-2.40439	0.0161993	0.487968		0.709398
Stat1	20355.5	-0.932457	0.38877	-2.39848	0.0164634	0.489875		0.523965
Zfp526	118.081	-0.412687	0.172089	-2.39811	0.01648	0.489875		0.751223
Arhgef2	4025.87	-0.343695	0.143741	-2.39108	0.016799	0.492295		0.788021
Bcl3	1111.45	-0.849398	0.355036	-2.39243	0.0167374	0.492295		0.555016
Ggta1	4761.36	-0.413642	0.172672	-2.39554	0.0165958	0.492295		0.750726
Hk3	6720.78	-0.845012	0.353243	-2.39215	0.0167499	0.492295		0.556706
Idnk	1461.15	-0.610385	0.25523	-2.39151	0.0167793	0.492295		0.655022
Pdp1	248.407	0.375566	0.156934	2.39315	0.0167043	0.492295		1.29735
Uba7	5296.6	-0.61951	0.258749	-2.39425	0.0166544	0.492295		0.650892
Btnl6	21.5175	-1.17761	0.492856	-2.38936	0.0168778	0.493608		0.442083
Clip2	655.606	-0.379386	0.158921	-2.38727	0.0169741	0.493663		0.768764
Gm48401	44.0307	-1.63832	0.687287	-2.38375	0.017137	0.493663		0.32123
Gm48541	52.2268	-1.00178	0.42064	-2.38157	0.0172392	0.493663		0.499383
Heg1	96.1727	-0.954293	0.399748	-2.38724	0.0169755	0.493663		0.516095
Khdc1a	9.81405	-2.09437	0.879274	-2.38193	0.0172222	0.493663		0.23417
Klrc1	258.04	-1.29007	0.541705	-2.3815	0.0172425	0.493663		0.408932
Nfkbib	1280.81	-0.532354	0.223561	-2.38125	0.0172541	0.493663		0.691426
Rsc1a1	13.8876	-7.2227	3.02864	-2.3848	0.0170885	0.493663		0.00669498
Tm6sf1	3143.96	-0.307906	0.129244	-2.38236	0.0172021	0.493663		0.807813
Tnfsf4	25.622	-2.24069	0.93924	-2.38564	0.0170495	0.493663		0.211586
Zfp973	12.0498	-1.61368	0.677618	-2.3814	0.0172468	0.493663		0.326763
Dennd1b	1097.11	-0.373956	0.157442	-2.3752	0.0175392	0.500641		0.771664
Trpm2	1409.7	-0.945858	0.39832	-2.37462	0.017567	0.500641		0.519121
Ccl4	3894.55	-1.12629	0.474464	-2.37382	0.0176052	0.50067		0.458092
Grina	16341.9	-0.734699	0.309768	-2.37177	0.0177029	0.50067		0.600943
Oas1b	1233.04	-0.765261	0.322662	-2.37171	0.017706	0.50067		0.588347
Tifa	1970.47	-0.630337	0.26575	-2.37192	0.0176959	0.50067		0.646025
Gsdmd	3797.28	-0.380478	0.160531	-2.37012	0.0177821	0.501842		0.768183
Oas2	8194.96	-0.712657	0.30117	-2.3663	0.0179671	0.506079		0.610195
Mrpl39	739.203	-0.234286	0.09904	-2.36557	0.0180023	0.506087		0.850105
Adam15	1930.3	0.494341	0.209412	2.36061	0.0182448	0.506317		1.40868
Apol7e	366.412	-1.2236	0.517799	-2.36308	0.0181239	0.506317		0.428213
Crip1	5900.53	0.693423	0.294125	2.35758	0.0183944	0.506317		1.61712
Gbp7	12380.3	-0.994668	0.421006	-2.3626	0.0181473	0.506317		0.501851
Hck	6842.21	-0.407237	0.172725	-2.35771	0.0183879	0.506317		0.754066
Klra13-ps	389.178	-1.30105	0.551577	-2.35878	0.0183352	0.506317		0.405832
Mcm7	1321.56	0.326306	0.138405	2.35761	0.0183928	0.506317		1.2538
Msi2	343.654	-1.00833	0.427549	-2.3584	0.0183537	0.506317		0.49712
Sash3	2326.64	-0.265707	0.112686	-2.35794	0.0183765	0.506317		0.831791
Slf1	256.939	0.724974	0.307206	2.35989	0.0182803	0.506317		1.65287
Trdc	326.001	-1.24602	0.527659	-2.36142	0.0182051	0.506317		0.421609
Klrc3	8.37744	-2.24638	0.953539	-2.35583	0.0184811	0.507741		0.210752
Cdc42ep4	1328.33	-0.7333	0.311513	-2.35399	0.018573	0.508296		0.601526
Gm15056	25.1792	-1.98534	0.843634	-2.35332	0.0186064	0.508296		0.252553
Rnf43	38.133	-1.2473	0.529942	-2.35365	0.0185901	0.508296		0.421236
Cog3	388.793	0.561404	0.238786	2.35107	0.0187194	0.508457		1.47571
Gm3448	33.1157	-0.897745	0.381884	-2.35083	0.0187315	0.508457		0.536725
Tceanc2	759.031	-0.632565	0.269129	-2.35041	0.0187525	0.508457		0.645029
Wscd2	9.61372	-1.67045	0.710135	-2.3523	0.0186577	0.508457		0.314155
Gp6	226.13	-1.43631	0.611463	-2.34897	0.0188252	0.509474		0.369511
C1s1	987.339	-1.2844	0.54725	-2.34701	0.0189247	0.511213		0.410541
Abr	13440.3	-0.634792	0.270608	-2.3458	0.0189863	0.511925		0.644034
Smdt1	2357.06	0.358511	0.152889	2.34491	0.0190318	0.512198		1.2821
Csf2rb2	6608.76	-0.687685	0.293452	-2.34343	0.0191074	0.512332		0.620849
Snx25	244.073	0.618556	0.263929	2.34365	0.0190962	0.512332		1.53534
Nmi	1818.99	-0.721262	0.307892	-2.34258	0.0191507	0.512547		0.606567
Aasdh	349.804	0.419269	0.179311	2.33822	0.0193757	0.51477		1.33725
Dmxl2	9819.15	0.416398	0.177982	2.33955	0.0193069	0.51477		1.33459
Gm19684	89.2066	-1.07741	0.460723	-2.33853	0.0193599	0.51477		0.473878
Runx3	669.891	-0.789564	0.33767	-2.33827	0.0193733	0.51477		0.578519
Galnt2	261.558	0.627249	0.268385	2.33713	0.0194326	0.515338		1.54462
Ciita	462.951	-0.837776	0.358843	-2.33466	0.0195613	0.516859		0.559505
H2-T24	2297.53	-1.04404	0.44711	-2.3351	0.0195384	0.516859		0.484966
Tsen15	253.685	0.470239	0.201569	2.33289	0.0196539	0.518363		1.38534
Fam118a	180.636	0.342909	0.1471	2.33113	0.0197466	0.519538		1.26831
Pecam1	343.913	-0.5818	0.249626	-2.33068	0.0197701	0.519538		0.66813
Crmp1	33.4356	-1.51479	0.65064	-2.32815	0.0199042	0.520713		0.349948
Kdm6b	2998.38	-0.772403	0.33184	-2.32764	0.0199313	0.520713		0.585442
Usp18	5240.69	-0.792726	0.340613	-2.32735	0.0199464	0.520713		0.577252
Zap70	272.346	-1.14951	0.493961	-2.32713	0.0199584	0.520713		0.450778
Adgrb1	33.9786	-1.60781	0.691934	-2.32364	0.0201448	0.523118		0.328097
Enox1	1.25675	3.62664	1.56104	2.32322	0.0201671	0.523118		12.3517
Esrra	146.48	-0.750559	0.323385	-2.32095	0.0202896	0.523118		0.594373
Gabbr1	591.875	-0.70175	0.301895	-2.32448	0.0200998	0.523118		0.614826
Haus4	554.978	0.329279	0.141928	2.32003	0.0203391	0.523118		1.25639
Ifi203	5457.93	-0.56576	0.243765	-2.32092	0.020291	0.523118		0.675599
Ikbke	11150.5	-1.29279	0.557202	-2.32016	0.0203324	0.523118		0.40816
Txk	344.511	-1.12065	0.482678	-2.32173	0.0202473	0.523118		0.459887
Slc18b1	49.0687	0.727789	0.313826	2.31908	0.0203907	0.523518		1.6561
Nfkbie	2205.04	-1.04455	0.450991	-2.31612	0.0205515	0.526715		0.484796
Fgfr1op	822.92	0.257133	0.111098	2.31447	0.020642	0.528101		1.1951
Gpr31c	83.9376	-1.47357	0.637332	-2.3121	0.0207722	0.528309		0.360089
Hivep2	970.172	-0.829409	0.358741	-2.312	0.0207778	0.528309		0.56276
Myb	116.223	-1.19719	0.517553	-2.31318	0.0207127	0.528309		0.436123
Mylip	1232.18	-0.447757	0.193694	-2.31167	0.0207958	0.528309		0.733182
Psmc3ip	71.9411	-0.444629	0.192433	-2.31056	0.0208571	0.528939		0.734773
Ms4a6b	975.249	-0.863242	0.373852	-2.30905	0.0209409	0.530137		0.549716
Ifi35	2976.6	-0.65405	0.283829	-2.30438	0.0212016	0.533941		0.635494
Kcnab1	126.686	-1.21516	0.527101	-2.30536	0.0211462	0.533941		0.430726
Prrc1	825.2	0.36988	0.16047	2.30497	0.0211683	0.533941		1.29224
Retnlg	107.378	-1.17789	0.511652	-2.30213	0.0213279	0.535263		0.441998
Slfn2	25576.5	-0.463382	0.201235	-2.30269	0.0212964	0.535263		0.725284
Ccl1	14.7298	-1.65727	0.720557	-2.29998	0.0214493	0.535554		0.317039
Igsf6	4818.64	-0.84722	0.368369	-2.29992	0.0214526	0.535554		0.555855
Kntc1	222.484	0.413755	0.179901	2.29991	0.0214532	0.535554		1.33215
Rnf135	364.469	-0.453401	0.19719	-2.29931	0.0214871	0.535554		0.730319
Nlrp3	4360.94	-1.00782	0.438796	-2.29679	0.0216307	0.538206		0.497296
Ifi203-ps	56.8022	-0.80907	0.352567	-2.2948	0.0217446	0.538273		0.57075
Sel1l	4365.02	0.640403	0.278976	2.29555	0.0217017	0.538273		1.55876
Ttc27	135.677	0.657919	0.286655	2.29516	0.0217239	0.538273		1.57781
Nlrp1a	77.5858	-0.963721	0.420441	-2.29217	0.0218959	0.541094		0.512733
Fmo1	19.4556	-1.73466	0.75722	-2.29082	0.0219738	0.541175		0.300481
Slc16a7	266.23	0.872986	0.381063	2.29092	0.0219678	0.541175		1.83145
Aldh16a1	1522.21	0.232036	0.101536	2.28526	0.0222976	0.541397		1.17449
Bpifc	6.89217	-1.67833	0.733148	-2.28921	0.0220674	0.541397		0.312445
Dock1	402.526	0.54597	0.238651	2.28773	0.0221533	0.541397		1.46
Gcfc2	206.724	0.503772	0.220354	2.28619	0.0222431	0.541397		1.41792
Prdm15	466.326	-0.513369	0.224569	-2.28602	0.0222534	0.541397		0.700585
Rpl39l	81.9097	1.1495	0.502891	2.28578	0.0222669	0.541397		2.21837
Slc31a2	8420.12	-0.599898	0.262622	-2.28426	0.0223561	0.541397		0.659801
Tigit	61.2477	-1.59277	0.695671	-2.28954	0.0220479	0.541397		0.331535
Tlcd2	130.654	-0.836548	0.366194	-2.28444	0.0223456	0.541397		0.559982
Tmem132b	14.0788	-2.12308	0.928112	-2.28753	0.022165	0.541397		0.229556
Alpk1	725.958	-0.638856	0.280296	-2.27922	0.0226541	0.543596		0.642222
Gm9042	30.6121	-0.899006	0.394359	-2.27967	0.0226275	0.543596		0.536256
Nfs1	691.574	0.474688	0.208128	2.28075	0.0225631	0.543596		1.38962
Slc9a1	1071.77	-0.517646	0.227051	-2.27987	0.0226153	0.543596		0.698511
Slx1b	446.659	0.350761	0.153915	2.27892	0.0226717	0.543596		1.27523
Tnfaip3	7084.89	-1.13306	0.496528	-2.28196	0.0224917	0.543596		0.455949
Casp4	3404.83	-0.896293	0.393838	-2.27579	0.0228584	0.545578		0.537265
Csnk2a2	1796.46	-0.386664	0.169914	-2.27565	0.0228672	0.545578		0.764896
Ubap1	3877.95	-0.556776	0.244574	-2.27652	0.022815	0.545578		0.679819
1600014C10Rik	7800.8	-0.377277	0.166088	-2.27155	0.0231138	0.548103		0.769889
Akt3	308.656	-0.944641	0.420667	-2.24558	0.0247309	0.548103		0.519559
Ankrd63	50.9639	0.75493	0.332931	2.26753	0.0233581	0.548103		1.68755
Aqp11	23.0089	1.0339	0.459211	2.25147	0.0243555	0.548103		2.04755
Arap2	121.091	-0.59124	0.26111	-2.26434	0.0235535	0.548103		0.663772
Arhgap19	423.148	0.483849	0.213744	2.26368	0.0235938	0.548103		1.39847
Bhlhe41	4611.65	0.516077	0.228478	2.25876	0.023898	0.548103		1.43006
C2	86.8106	-0.754023	0.335555	-2.24709	0.0246342	0.548103		0.592948
Cdc42ep2	1147.79	-0.793448	0.352442	-2.25129	0.0243673	0.548103		0.576963
Cish	1452.33	-0.647	0.28492	-2.27081	0.0231584	0.548103		0.638607
Cmtr1	2687.24	-0.816669	0.361764	-2.25747	0.023979	0.548103		0.567751
Cox7c-ps1	39.4673	1.65195	0.73328	2.25283	0.0242699	0.548103		3.14259
Cyp2ab1	206.262	0.730206	0.324545	2.24994	0.024453	0.548103		1.65888
Cyp2b9	32.3684	-1.54834	0.686818	-2.25437	0.0241726	0.548103		0.341902
Dclre1a	287.823	-0.348086	0.154818	-2.24836	0.0245533	0.548103		0.785625
Denr	2136.28	-0.347096	0.153624	-2.25939	0.0238594	0.548103		0.786165
Eya3	2142.53	-0.588493	0.259967	-2.26373	0.023591	0.548103		0.665037
Gm18445	11.75	-1.81901	0.803091	-2.26502	0.0235117	0.548103		0.283415
Gm8979	9.74964	-1.91567	0.847019	-2.26166	0.0237184	0.548103		0.265049
Herpud1	1500.89	0.474515	0.210171	2.25776	0.0239608	0.548103		1.38945
Noc4l	823.764	-0.338158	0.148834	-2.27205	0.0230835	0.548103		0.791051
Nr4a3	378.425	-0.81201	0.359902	-2.2562	0.0240582	0.548103		0.569588
Optn	907.403	-0.49092	0.217131	-2.26095	0.0237626	0.548103		0.711571
Padi2	324.505	-1.21906	0.53639	-2.27272	0.0230432	0.548103		0.429562
Parp10	4701	-0.783154	0.347815	-2.25164	0.024345	0.548103		0.581095
Parp8	868.502	-0.368667	0.162515	-2.2685	0.0232985	0.548103		0.774498
Pbrm1	3178.91	0.393273	0.174255	2.25688	0.0240153	0.548103		1.31337
Plekho2	5586.57	-0.828543	0.366717	-2.25935	0.0238614	0.548103		0.563097
Por	2126.56	-0.447835	0.198602	-2.25494	0.024137	0.548103		0.733142
Prss35	7.403	1.64148	0.725848	2.26147	0.0237303	0.548103		3.11986
Ptafr	8045.98	-1.01217	0.450552	-2.24651	0.0246715	0.548103		0.495801
Rgs1	1224.97	-0.632819	0.281721	-2.24626	0.0246872	0.548103		0.644915
Rhou	366.346	-0.868958	0.385509	-2.25405	0.0241929	0.548103		0.547542
Rnls	31.2975	0.651286	0.290066	2.2453	0.0247489	0.548103		1.57057
Sdha	3763.72	0.288278	0.127897	2.25398	0.0241975	0.548103		1.22118
Sfxn1	1001.25	0.40379	0.178305	2.26461	0.0235368	0.548103		1.32298
Slc2a6	1003.41	-1.0008	0.442553	-2.26143	0.0237326	0.548103		0.499722
Sra1	942.221	-0.423161	0.187617	-2.25545	0.0241049	0.548103		0.745789
Sting1	1081.22	-0.47695	0.211548	-2.25457	0.0241604	0.548103		0.718495
Tent4a	905.862	-0.360927	0.159431	-2.26385	0.0235835	0.548103		0.778664
Tmem71	300.031	-0.367922	0.162186	-2.26851	0.0232981	0.548103		0.774898
Traf1	2621.4	-0.912026	0.403459	-2.26052	0.0237893	0.548103		0.531438
Trim12a	4447.32	-0.618831	0.275381	-2.24719	0.0246282	0.548103		0.651198
Ttc39b	2658.06	-0.47924	0.213301	-2.24678	0.0246542	0.548103		0.717355
Ube2t	183.073	0.652825	0.287674	2.26933	0.0232485	0.548103		1.57224
Ubr4	3979.69	-0.495102	0.220431	-2.24606	0.0247001	0.548103		0.709511
Zbtb7b	3256.1	-0.492149	0.218957	-2.2477	0.0245955	0.548103		0.710965
Tnfaip2	21373.6	-0.453128	0.202039	-2.24278	0.0249113	0.550858		0.730457
Cd163l1	312.958	-1.44422	0.644644	-2.24033	0.0250695	0.552012		0.367492
Gm12216	180.337	-1.21904	0.544449	-2.23903	0.0251537	0.552012		0.429569
Gm3219	261.084	0.43202	0.192909	2.23951	0.025123	0.552012		1.34912
Oxnad1	177.47	-0.483784	0.215972	-2.24003	0.0250891	0.552012		0.715099
Tbk1	3058.89	-0.509007	0.227193	-2.24042	0.0250639	0.552012		0.702706
Usf1	3782.58	-0.277657	0.124091	-2.23753	0.0252514	0.553318		0.824929
Lcp2	6730.6	-0.621487	0.277836	-2.23689	0.0252938	0.553412		0.650001
Fam20c	1625.34	-1.05506	0.472077	-2.23493	0.0254219	0.553983		0.481277
Gm8750	18.5701	-2.44741	1.09499	-2.23509	0.0254114	0.553983		0.18334
Lepr	730.087	0.770394	0.344735	2.23474	0.0254345	0.553983		1.70574
Fcho1	302.834	-1.01818	0.456236	-2.2317	0.0256346	0.555646		0.493738
Hint2	394.981	0.683042	0.305949	2.23253	0.0255798	0.555646		1.60552
Nkg7	619.577	-1.19518	0.535655	-2.23126	0.0256641	0.555646		0.436731
Tfam	636.389	-0.350165	0.156936	-2.23126	0.0256639	0.555646		0.784494
Armcx2	26.3457	-1.12968	0.506498	-2.23038	0.0257224	0.555647		0.457017
Spopl	597.733	0.563301	0.25259	2.2301	0.0257407	0.555647		1.47765
Casp7	1489.34	-0.780103	0.350167	-2.2278	0.0258937	0.558119		0.582325
Gm12537	5.97678	-2.75585	1.23937	-2.22359	0.0261762	0.56337		0.148049
Kank3	420.725	0.447765	0.201516	2.22198	0.0262845	0.564029		1.36393
Rpp25l	401.987	0.307321	0.138294	2.22223	0.0262681	0.564029		1.23741
Arid5b	4642.42	-0.790037	0.355805	-2.22042	0.02639	0.565456		0.578329
Azi2	3315.73	-0.625504	0.282443	-2.21462	0.0267861	0.565604		0.648193
Dapp1	1159.78	-0.293974	0.132743	-2.21461	0.0267868	0.565604		0.815652
Gimap9	282.584	-0.823354	0.371351	-2.21719	0.0266102	0.565604		0.565126
Hist1h2ao	626.882	0.67639	0.305205	2.21618	0.0266791	0.565604		1.59814
Itga4	1826.7	-0.306069	0.13799	-2.21805	0.0265516	0.565604		0.808843
Kat14	750.141	0.305665	0.137979	2.2153	0.0267392	0.565604		1.23599
Rnf114	3550.41	-0.584477	0.26373	-2.21619	0.0266784	0.565604		0.666891
Tnfrsf14	218.223	-1.24923	0.563434	-2.21717	0.0266113	0.565604		0.420673
Triobp	1590.18	-0.397102	0.17898	-2.21869	0.0265075	0.565604		0.759382
Zfp367	530.04	0.439257	0.198204	2.21619	0.0266784	0.565604		1.35591
Cenpk	124.324	0.648266	0.292979	2.21267	0.0269206	0.566024		1.56728
H2-D1	71449.8	-0.510464	0.230591	-2.21372	0.0268481	0.566024		0.701997
Ppp3ca	5505.9	0.351966	0.159112	2.21206	0.0269623	0.566024		1.2763
Wrn	655.836	-0.251804	0.113832	-2.21206	0.0269628	0.566024		0.839846
Csprs	233.462	-0.873906	0.395244	-2.21105	0.0270321	0.566195		0.545668
Dusp5	1629.82	-0.394336	0.178413	-2.21025	0.027088	0.566195		0.760839
Il2rg	4441.43	-0.728643	0.329663	-2.21027	0.0270867	0.566195		0.603471
Kif20b	423.09	0.562965	0.254976	2.20792	0.0272502	0.568444		1.4773
Srp9	3227.74	0.4119	0.186591	2.20751	0.0272786	0.568444		1.33044
Trim12c	4933.15	-0.555137	0.251533	-2.20701	0.0273132	0.568444		0.680592
Mgrn1	1193.31	-0.404711	0.183441	-2.20622	0.0273687	0.568782		0.755387
Ankfy1	3880.32	-0.418633	0.190059	-2.20264	0.0276199	0.572184		0.748133
Nup54	641.737	-0.616274	0.279841	-2.20223	0.0276488	0.572184		0.652353
Ubc	28233.5	-0.66791	0.303291	-2.20221	0.0276507	0.572184		0.629418
Gm4724	26.9462	-1.47724	0.671528	-2.19982	0.0278194	0.574041		0.359174
Nlrp1c-ps	29.076	-1.00069	0.454896	-2.19982	0.0278196	0.574041		0.499761
Unc93b1	9856.67	-0.175966	0.0800276	-2.19881	0.0278913	0.574703		0.885175
Ryr2	19.3025	-1.45683	0.662758	-2.19814	0.0279394	0.574878		0.364292
Depdc1a	168.17	0.469948	0.213912	2.19692	0.028026	0.575842		1.38506
Ptges	890.167	-0.73022	0.332646	-2.19519	0.0281502	0.577577		0.602812
Car4	13108.1	0.583189	0.265791	2.19416	0.0282236	0.578265		1.49816
Abhd11	611.194	0.316476	0.144606	2.18854	0.0286304	0.58292		1.24528
AC132444.4	8.8462	-1.97402	0.90225	-2.18788	0.0286782	0.58292		0.254543
Arhgap6	78.1591	0.62758	0.286778	2.18838	0.0286417	0.58292		1.54497
Ascc3	1123.04	-0.555143	0.253757	-2.18769	0.0286919	0.58292		0.68059
Cubn	29.5281	-0.7029	0.321202	-2.18834	0.0286445	0.58292		0.614336
Gm6611	50.1772	-0.892896	0.408055	-2.18818	0.0286565	0.58292		0.538532
Gns	15568.7	-0.247326	0.113163	-2.18558	0.028846	0.583599		0.842456
Klrc2	213.639	-0.920522	0.421016	-2.18643	0.028784	0.583599		0.528318
Nub1	3182.07	-0.364308	0.166686	-2.18559	0.0288457	0.583599		0.776841
Anapc15	586.13	0.442938	0.203055	2.18137	0.0291563	0.583714		1.35937
Apobec1	2523.47	-0.360708	0.165819	-2.17531	0.0296066	0.583714		0.778783
C3	26755.9	-0.789774	0.363276	-2.17404	0.0297025	0.583714		0.578435
Ccl5	2566.94	-0.974381	0.447919	-2.17535	0.0296036	0.583714		0.508958
Ccnb2	767.52	0.419098	0.192766	2.17413	0.0296954	0.583714		1.33709
Dscc1	86.1199	0.505105	0.231607	2.18087	0.0291931	0.583714		1.41923
Ehd1	6599.18	-0.900157	0.413098	-2.17904	0.0293289	0.583714		0.535829
Fcna	11.7238	0.99078	0.455429	2.17549	0.0295935	0.583714		1.98726
Gadd45b	7287.78	-0.895097	0.410728	-2.17929	0.0293099	0.583714		0.537711
Gm20661	10.1645	-1.98943	0.914402	-2.17566	0.0295805	0.583714		0.251838
Gpr18	170.53	-1.18288	0.54252	-2.18035	0.0292313	0.583714		0.44047
Ifit1bl2	1195.81	-0.814374	0.374032	-2.17729	0.0294593	0.583714		0.568655
Jak3	930.409	-0.581483	0.266381	-2.1829	0.0290432	0.583714		0.668277
Mgat4b	4133.98	0.268516	0.123347	2.17692	0.0294866	0.583714		1.20457
P2rx3	20.0095	-2.37989	1.09406	-2.17528	0.0296094	0.583714		0.192124
Pgf	23.2378	0.854908	0.392093	2.18037	0.0292298	0.583714		1.80864
Pstk	151.073	0.469086	0.214883	2.18298	0.029037	0.583714		1.38423
Spry2	287.339	-0.809313	0.372371	-2.17341	0.0297496	0.583714		0.570653
Tacc3	1211.62	0.543589	0.248943	2.18359	0.0289924	0.583714		1.45759
Trim34a	2542.57	-0.522685	0.239478	-2.1826	0.0290655	0.583714		0.696075
Tsga10	112.744	-0.482747	0.222145	-2.17312	0.0297713	0.583714		0.715614
Zcchc2	2259.14	-0.42987	0.19753	-2.17622	0.0295386	0.583714		0.742329
Zfp971	96.5329	-0.718173	0.330492	-2.17304	0.0297772	0.583714		0.607867
S100a4	1945.31	0.604142	0.278141	2.17207	0.0298506	0.584363		1.52007
Gm16181	205.312	-0.743931	0.342848	-2.16986	0.0300174	0.584473		0.59711
Hectd2	24.6721	-1.07003	0.492978	-2.17055	0.0299656	0.584473		0.476309
Plxnb1	42.1392	-1.05531	0.486314	-2.17002	0.0300054	0.584473		0.481194
Rsad2	28567.2	-0.913561	0.420806	-2.17098	0.0299328	0.584473		0.530873
Adk	236.555	0.516896	0.238477	2.16749	0.0301977	0.587108		1.43087
Cdk5rap2	578.596	-0.458408	0.211578	-2.16661	0.0302644	0.587108		0.727789
Klhdc1	74.4197	1.1299	0.521761	2.16556	0.0303449	0.587108		2.18844
Plac8	1711.16	-1.25193	0.578341	-2.1647	0.030411	0.587108		0.419885
Rab3gap1	1235.08	-0.206341	0.0953173	-2.16478	0.0304042	0.587108		0.866733
Slx4ip	428.796	-0.36743	0.16979	-2.16403	0.030462	0.587108		0.775162
Txnrd2	430.513	0.352255	0.162604	2.16634	0.0302855	0.587108		1.27655
Zfp683	16.706	-1.73033	0.799655	-2.16384	0.0304765	0.587108		0.301384
Gm47611	19.7723	-1.08718	0.502701	-2.16267	0.0305662	0.587307		0.470681
Tmpo	2824.19	0.315525	0.145897	2.16265	0.0305678	0.587307		1.24446
5730480H06Rik	160.829	0.364833	0.168988	2.15893	0.0308557	0.587391		1.28773
Camp	159.471	-1.24844	0.578235	-2.15904	0.0308467	0.587391		0.420904
Cog5	757.52	0.543206	0.25156	2.15935	0.0308227	0.587391		1.45721
Gimap4	1109.51	-1.04232	0.482757	-2.1591	0.0308423	0.587391		0.485545
Gm21972	300.256	0.638935	0.295628	2.16128	0.0306734	0.587391		1.55718
Gm49342	41.3307	-6.39514	2.96057	-2.1601	0.0307646	0.587391		0.0118815
Gm49391	165.466	-0.526061	0.243647	-2.15911	0.0308415	0.587391		0.694448
Msl3	841.228	0.355986	0.164969	2.1579	0.0309359	0.587396		1.27986
Tusc1	728.627	0.728994	0.337869	2.15762	0.0309574	0.587396		1.65748
Usp3	1344.43	-0.401654	0.186178	-2.15736	0.0309774	0.587396		0.75699
Atp8b2	324.306	-0.832528	0.386176	-2.15582	0.0310975	0.588135		0.561545
Cflar	8641.85	-0.677182	0.314057	-2.15624	0.0310649	0.588135		0.625386
Cysltr2	106.423	-1.12459	0.522628	-2.15179	0.0314138	0.588898		0.458634
Eef1a1-ps1	22.6571	-0.893363	0.415086	-2.15224	0.0313785	0.588898		0.538358
Gm7278	4.32627	-1.77328	0.823605	-2.15307	0.0313133	0.588898		0.292543
Hacd2	544.076	-0.539198	0.250613	-2.15152	0.0314353	0.588898		0.688153
Hectd4	824.694	-0.53757	0.249741	-2.15251	0.0313571	0.588898		0.688931
Mfsd3	85.1357	0.973392	0.45241	2.15157	0.0314312	0.588898		1.96345
Mtr	558.671	-0.277084	0.128806	-2.15117	0.0314626	0.588898		0.825258
Rtl5	240.172	0.579841	0.269415	2.15222	0.03138	0.588898		1.49468
Gna13	6398.28	-0.529627	0.246368	-2.14974	0.0315759	0.590161		0.692734
LO018689.1	33.0716	-1.28535	0.598037	-2.14929	0.0316114	0.590161		0.41027
Slc31a1	2209.02	-0.83482	0.388703	-2.14771	0.0317369	0.591742		0.560653
Gm2792	8.0234	-3.08101	1.43629	-2.14512	0.031943	0.594821		0.118174
Ptpn12	9469.01	0.496848	0.231767	2.14374	0.0320535	0.595814		1.41113
Rufy1	930.466	0.221316	0.103253	2.14343	0.0320785	0.595814		1.1658
Ipo4	589.864	0.421226	0.196623	2.1423	0.032169	0.59673		1.33906
1700025G04Rik	181.763	-1.15358	0.540705	-2.13347	0.032886	0.59687		0.449508
Apobr	9478.36	-0.378218	0.17731	-2.13309	0.0329171	0.59687		0.769388
BC147527	191.939	-0.741659	0.347171	-2.13629	0.0326555	0.59687		0.598051
Ccdc58	153.596	-0.365931	0.171094	-2.13877	0.0324543	0.59687		0.775968
Cers4	117.316	-1.00939	0.473169	-2.13326	0.0329036	0.59687		0.496756
Fastkd2	311.319	0.616139	0.288677	2.13436	0.0328137	0.59687		1.53277
Gbp5	9912.05	-1.68423	0.788265	-2.13662	0.0326286	0.59687		0.31117
Gpr35	919.47	-0.726496	0.339877	-2.13753	0.0325553	0.59687		0.60437
Malt1	3163.99	-0.583399	0.272968	-2.13724	0.0325782	0.59687		0.66739
Mrpl23-ps1	702.976	0.455791	0.213255	2.1373	0.0325736	0.59687		1.37153
Mtor	625.665	-0.394646	0.18488	-2.1346	0.0327939	0.59687		0.760676
Nrarp	72.4491	-1.05659	0.494735	-2.13567	0.0327061	0.59687		0.480766
Rhbdf2	4322.4	-0.428959	0.201073	-2.13335	0.0328961	0.59687		0.742797
Septin1	594.052	-0.785096	0.367447	-2.13662	0.0326287	0.59687		0.580313
Snx21	158.475	0.364728	0.170629	2.13755	0.0325533	0.59687		1.28764
Tbkbp1	1534.18	-0.484816	0.227012	-2.13564	0.032709	0.59687		0.714588
Trmt11	214.295	0.348867	0.163431	2.13464	0.0327905	0.59687		1.27356
Wnk4	21.1181	-1.91186	0.894217	-2.13802	0.0325149	0.59687		0.26575
Ap1s3	104.327	-0.450212	0.211748	-2.12617	0.0334895	0.599798		0.731935
Bok	132.895	0.70158	0.329899	2.12665	0.0334493	0.599798		1.62628
Gm45551	1406.43	-1.02995	0.483831	-2.12873	0.0332766	0.599798		0.489729
Itk	412.772	-0.937628	0.440895	-2.12665	0.0334493	0.599798		0.522091
Lipf	300.826	0.709991	0.334102	2.12507	0.0335807	0.599798		1.63579
Mfsd6l	70.6366	0.678963	0.319427	2.12557	0.0335394	0.599798		1.60099
Nr1h2	1882.43	-0.587108	0.276302	-2.12488	0.0335968	0.599798		0.665676
Ppp3cc	249.902	-0.623543	0.29309	-2.12748	0.0333803	0.599798		0.649075
Rnaseh2c	512.573	0.336653	0.158424	2.12501	0.033586	0.599798		1.26282
Rpp38	181.181	0.382001	0.179781	2.12481	0.0336027	0.599798		1.30315
Smad3	3061.73	-0.72731	0.34232	-2.12465	0.0336161	0.599798		0.604029
Spp1	11646.4	0.444284	0.208994	2.12582	0.0335186	0.599798		1.36064
Wdr74	553.216	0.323286	0.152098	2.12552	0.0335435	0.599798		1.25118
Nme1	3063.42	0.493633	0.232469	2.12344	0.0337172	0.600124		1.40799
Plbd1	5059.3	-0.820809	0.386493	-2.12373	0.0336924	0.600124		0.566124
Elp6	160.798	0.352346	0.166038	2.12207	0.0338315	0.600522		1.27663
Gpt2	203.573	0.39131	0.184476	2.1212	0.0339051	0.600522		1.31158
Ncoa1	1833.89	0.32492	0.153165	2.12138	0.0338902	0.600522		1.25259
Trim56	4129.2	-0.618461	0.291412	-2.12229	0.0338134	0.600522		0.651365
Gfi1	98.5656	-0.728739	0.343634	-2.12068	0.0339487	0.60056		0.603431
Abraxas1	220.226	0.43747	0.206338	2.12016	0.0339925	0.600603		1.35423
C1qtnf9	23.494	-1.46455	0.691496	-2.11794	0.03418	0.603182		0.362349
Atn1	1542.16	-0.530785	0.250726	-2.117	0.03426	0.603599		0.692178
Gm19345	9.57982	-1.60137	0.756547	-2.11668	0.0342869	0.603599		0.329564
Hcar2	17502.7	-0.908526	0.429349	-2.11606	0.0343401	0.603802		0.532729
Spon1	76.8454	-1.30272	0.615791	-2.11552	0.0343856	0.603872		0.405362
Flt3l	423.02	-0.821424	0.388827	-2.11257	0.0346377	0.60683		0.565883
Ganc	373.812	-0.39571	0.18727	-2.11304	0.0345971	0.60683		0.760115
5430427O19Rik	631.204	-0.413152	0.196557	-2.10194	0.0355586	0.606839		0.750981
Abcb1a	54.8043	-0.856601	0.407009	-2.10462	0.0353243	0.606839		0.552252
Arih2	1807.67	-0.40048	0.190101	-2.10667	0.035146	0.606839		0.757606
Bach2	93.7646	-0.97774	0.463712	-2.10851	0.0349871	0.606839		0.507774
Capza1-ps1	66.1729	-0.811046	0.384724	-2.10813	0.03502	0.606839		0.569968
Cd226	101.598	-0.746616	0.354902	-2.10373	0.0354023	0.606839		0.596
Cdc37l1	1140.53	-0.356081	0.169246	-2.10392	0.0353852	0.606839		0.781284
Cdhr4	42.8549	-0.990374	0.469132	-2.11108	0.0347658	0.606839		0.503347
Enc1	666.226	-0.40968	0.194289	-2.10862	0.0349778	0.606839		0.75279
Ets1	862.056	-0.927065	0.440661	-2.1038	0.0353956	0.606839		0.525927
Gm7334	7.70517	-6.37156	3.03061	-2.1024	0.035518	0.606839		0.0120773
Kdm5d	550.929	-0.336285	0.159923	-2.10279	0.0354842	0.606839		0.792078
Litaf	8470.42	-0.453247	0.215355	-2.10465	0.0353219	0.606839		0.730397
Rfc5	484.335	-0.307176	0.145917	-2.10513	0.0352796	0.606839		0.808222
Sh2d3c	2307.91	-0.847094	0.401333	-2.1107	0.0347981	0.606839		0.555903
Tiparp	1157.81	-0.32116	0.152704	-2.10316	0.0354522	0.606839		0.800426
Trgc1	168.843	-1.12359	0.53406	-2.10387	0.0353898	0.606839		0.458949
Uap1l1	2383.71	0.338988	0.160753	2.10875	0.0349658	0.606839		1.26487
Zc3hav1	5759.85	-0.543735	0.257907	-2.10826	0.0350086	0.606839		0.685992
Zfp101	203.712	0.397183	0.188581	2.10617	0.0351896	0.606839		1.31693
Zfp189	164.453	-0.589014	0.279089	-2.11049	0.0348162	0.606839		0.664797
Zfp646	868.128	-0.454663	0.215424	-2.11055	0.0348112	0.606839		0.729681
Enpp5	242.98	-0.845872	0.403164	-2.09808	0.0358978	0.607441		0.556374
G0s2	670.15	-0.937706	0.447165	-2.097	0.0359934	0.607441		0.522063
Gm15753	14.347	-1.34439	0.641253	-2.09651	0.036037	0.607441		0.39382
Gpr68	465.113	-0.705716	0.336142	-2.09946	0.0357768	0.607441		0.613138
Hk1	1384.5	-0.658017	0.313307	-2.10023	0.0357087	0.607441		0.633749
Lhpp	89.8407	0.433137	0.20646	2.09792	0.0359123	0.607441		1.35017
Peli1	3309.91	-0.408416	0.194709	-2.09757	0.035943	0.607441		0.75345
Rasip1	201.751	-0.890683	0.424694	-2.09723	0.035973	0.607441		0.539359
Rnf128	1189.87	0.556952	0.265241	2.09979	0.0357472	0.607441		1.47116
Sytl2	91.3668	-1.2125	0.578397	-2.09631	0.0360545	0.607441		0.43152
Zfp760	209.417	0.463057	0.220729	2.09785	0.0359186	0.607441		1.37846
Camk4	26.811	-1.50218	0.717017	-2.09503	0.036168	0.607941		0.353021
Cdc14a	330.517	-0.553042	0.263962	-2.09516	0.0361567	0.607941		0.681581
Dpy19l3	106.495	-0.856203	0.40945	-2.09111	0.0365186	0.608894		0.552405
Kantr	202.798	0.906657	0.43338	2.09206	0.0364334	0.608894		1.8747
Kbtbd3	129.814	0.556064	0.265666	2.0931	0.0363406	0.608894		1.47025
Lrrc14	380.896	0.374558	0.179065	2.09175	0.0364612	0.608894		1.29644
Pop5	310.287	0.274388	0.131089	2.09314	0.0363364	0.608894		1.20948
Taf7	578.144	-0.647594	0.309625	-2.09154	0.0364793	0.608894		0.638344
Zfp747	302.232	-0.292152	0.139661	-2.09187	0.0364506	0.608894		0.816683
Cmss1	125.8	0.394181	0.188563	2.09045	0.0365776	0.609174		1.3142
Fitm2	114.367	0.373708	0.178809	2.08998	0.0366193	0.609174		1.29568
BC106175	13.2144	-1.28231	0.614147	-2.08795	0.0368025	0.610821		0.411138
Myo18a	1371.73	-0.361909	0.173308	-2.08825	0.0367757	0.610821		0.778134
Tarbp1	105.719	0.521225	0.249772	2.08681	0.0369057	0.611833		1.43517
Cpeb2	52.9504	-1.5168	0.727394	-2.08525	0.0370468	0.612863		0.349461
Lrp5	207.631	0.388758	0.186438	2.08519	0.0370523	0.612863		1.30927
Adamtsl5	47.2744	0.957517	0.460695	2.07842	0.0376708	0.615846		1.94197
Bola2	1266.09	0.306466	0.14734	2.07999	0.0375262	0.615846		1.23667
Mis18bp1	431.057	0.488355	0.234517	2.08239	0.0373072	0.615846		1.40284
Oas1g	1185.06	-0.47378	0.22755	-2.08209	0.0373338	0.615846		0.720075
Pear1	129.582	-1.03859	0.499776	-2.07811	0.0376997	0.615846		0.486804
Phc2	2368.32	-0.392583	0.188645	-2.08107	0.0374279	0.615846		0.761765
Rpn1	4476.7	0.291398	0.140196	2.07851	0.0376628	0.615846		1.22383
Snx20	4404.49	-0.485282	0.233417	-2.07903	0.0376142	0.615846		0.714357
Trip12	4326.38	-0.452051	0.217357	-2.07976	0.0375474	0.615846		0.731003
Ttc1	1022.05	-0.258173	0.124014	-2.08181	0.0373602	0.615846		0.836146
Zkscan6	583.819	-0.317999	0.152874	-2.08015	0.0375122	0.615846		0.802182
Ddah2	47.0386	-0.641708	0.30917	-2.07558	0.0379324	0.618256		0.640954
Gm7061	55.0878	-0.902752	0.434863	-2.07595	0.0378987	0.618256		0.534865
Misp	19.7438	-1.04922	0.506171	-2.07285	0.038186	0.619604		0.48323
Pdzd2	16.7791	-1.80403	0.870153	-2.07323	0.0381511	0.619604		0.286374
Prpf38a	799.792	-0.333581	0.160854	-2.07381	0.0380965	0.619604		0.793564
Tpm3	15842.2	-0.200255	0.0965957	-2.07312	0.0381609	0.619604		0.870397
Rorc	58.2168	-1.32323	0.638886	-2.07115	0.0383448	0.621448		0.39964
Zfp239	22.6808	0.77794	0.375686	2.07072	0.0383853	0.621448		1.71468
Rsad1	134.911	0.30296	0.146342	2.07022	0.0384322	0.621513		1.23367
Clec4e	8083.32	-0.996921	0.482049	-2.06809	0.0386314	0.623345		0.501068
Hspb7	3.5664	-2.30533	1.11469	-2.06813	0.0386276	0.623345		0.202314
Ccdc88a	3901.22	0.906066	0.438465	2.06645	0.0387862	0.623706		1.87393
Csf2	21.8677	-1.56544	0.757951	-2.06536	0.0388893	0.623706		0.337875
Gm6034	15.8534	-1.50466	0.727884	-2.06717	0.0387179	0.623706		0.352413
Grn	20015.1	0.38373	0.185681	2.06661	0.0387705	0.623706		1.30471
Klhl5	1283.89	0.359276	0.173974	2.06512	0.0389117	0.623706		1.28278
Zfp296	61.8781	-0.596331	0.288646	-2.06596	0.0388326	0.623706		0.661434
Gm5966	21.1173	-0.980785	0.475151	-2.06415	0.0390033	0.62415		0.506704
Irgc1	59.0207	0.693843	0.336178	2.06392	0.0390255	0.62415		1.61759
Ttyh1	12.8374	-1.34579	0.652487	-2.06255	0.0391553	0.625537		0.393439
Dapk2	77.9033	-1.20355	0.584783	-2.05812	0.0395786	0.628835		0.434205
Ext1	478.188	-0.365779	0.177617	-2.05937	0.039459	0.628835		0.77605
Fgf2	29.8575	-1.65497	0.803963	-2.05852	0.0395402	0.628835		0.317543
Idh2	891.332	0.389173	0.189042	2.05866	0.0395267	0.628835		1.30964
Iqsec1	5353.97	-0.252827	0.122818	-2.05855	0.039537	0.628835		0.83925
Fbxo6	1051.05	-0.293537	0.142815	-2.05536	0.0398441	0.632361		0.815899
Cemip2	574.584	-0.545121	0.265487	-2.05329	0.0400447	0.633467		0.685334
Prkag2	675.007	0.308216	0.150105	2.05334	0.0400397	0.633467		1.23818
Sult1d1	20.1061	-1.41945	0.691265	-2.05341	0.0400325	0.633467		0.373854
Adam32	7.052	-2.08637	1.01646	-2.05258	0.0401135	0.633864		0.235472
Gm9522	37.6598	-1.60533	0.782279	-2.05212	0.0401576	0.633869		0.32866
Smox	2676.36	-0.788439	0.384315	-2.05154	0.0402141	0.634071		0.57897
Gask1b	35.8239	0.854887	0.416809	2.05103	0.0402644	0.634176		1.80862
Arhgdib	15207.1	-0.264308	0.129071	-2.04777	0.0405827	0.634467		0.832598
Armc9	136.729	0.407461	0.199147	2.04603	0.040753	0.634467		1.32635
Esrp2	19.2467	-1.42959	0.697546	-2.04945	0.0404178	0.634467		0.371237
Gm12895	64.1445	-1.23725	0.604088	-2.04813	0.0405471	0.634467		0.42418
Gm15931	177.496	-0.807172	0.393745	-2.04999	0.0403656	0.634467		0.571501
Gm21188	5426.34	-0.528196	0.258115	-2.04636	0.0407212	0.634467		0.693421
Gm49721	9.22575	-2.76349	1.35002	-2.047	0.0406583	0.634467		0.147268
Gpx3	73.5737	0.56246	0.274918	2.04592	0.0407641	0.634467		1.47679
Pxdc1	18.6758	-0.893751	0.436254	-2.0487	0.0404918	0.634467		0.538213
Rangrf	46.2093	0.63604	0.310843	2.04618	0.0407391	0.634467		1.55406
Slc14a1	39.5515	-1.16404	0.568489	-2.0476	0.0405987	0.634467		0.446261
Stat3	7693.7	-0.400654	0.195889	-2.04531	0.0408242	0.634722		0.757515
2610005L07Rik	233.715	-0.703971	0.344348	-2.04436	0.0409179	0.63532		0.61388
Icosl	2715.01	-0.708043	0.34647	-2.04359	0.040994	0.63532		0.61215
Mxd3	129.989	0.493353	0.241372	2.04395	0.0409585	0.63532		1.40771
Eif2ak2	3487.63	-0.451084	0.220912	-2.04192	0.0411597	0.636527		0.731493
Frk	145.201	0.625673	0.306403	2.04199	0.0411521	0.636527		1.54293
Mus81	285.721	0.576443	0.282391	2.04129	0.0412215	0.636689		1.49117
Sytl1	87.8306	-0.729772	0.357569	-2.04093	0.041258	0.636689		0.602999
Drp2	12.3181	-1.18892	0.583263	-2.0384	0.0415104	0.637555		0.438631
Lgalsl	45.0823	0.633001	0.310574	2.03816	0.0415338	0.637555		1.55079
Ly6a	3690.06	-1.06718	0.523317	-2.03926	0.0414244	0.637555		0.477252
Mpeg1	77408.1	-0.266171	0.130544	-2.03893	0.0414572	0.637555		0.831524
Pnkp	810.101	0.223722	0.109725	2.03894	0.041456	0.637555		1.16774
Adck2	365.182	-0.328273	0.161175	-2.03675	0.0416748	0.637695		0.796489
Lgals8	3504.56	-0.23252	0.114138	-2.03718	0.041632	0.637695		0.851147
Scimp	1254.85	-0.326957	0.160498	-2.03714	0.0416358	0.637695		0.797216
Cd247	201.948	-1.07656	0.529561	-2.03293	0.0420591	0.640846		0.474157
Col8a2	5.23825	-1.64974	0.811326	-2.03339	0.0420131	0.640846		0.318697
Cxcl10	12823.2	-1.25417	0.616988	-2.03272	0.0420804	0.640846		0.419236
Rnf19b	5600.35	-0.846225	0.416247	-2.03299	0.0420537	0.640846		0.556238
Tnfrsf1a	4883.57	-0.528756	0.260149	-2.03251	0.0421016	0.640846		0.693152
Adcy5	3.98094	-1.75769	0.866058	-2.02953	0.0424042	0.642083		0.295721
Basp1	6169.14	-0.677938	0.333903	-2.03034	0.0423218	0.642083		0.625058
Ccdc171	84.6162	-0.673797	0.331977	-2.02965	0.0423924	0.642083		0.626855
Ctla2b	145.923	-0.791584	0.390005	-2.02968	0.0423893	0.642083		0.577709
Pgm2l1	975.634	0.552816	0.272383	2.02955	0.0424019	0.642083		1.46695
Tgif2	39.3906	-1.00736	0.496701	-2.0281	0.0425502	0.643622		0.497456
Gimap7	98.6243	-0.989569	0.488035	-2.02766	0.042595	0.643629		0.503628
Skap1	238.496	-1.01098	0.498752	-2.02701	0.0426613	0.643959		0.49621
Cmpk2	4697.08	-0.889697	0.439372	-2.02493	0.0428747	0.644143		0.539728
Lpin2	2041.59	-0.28288	0.139713	-2.02473	0.0428955	0.644143		0.821948
Pfkfb1	91.3474	0.562215	0.27763	2.02505	0.0428619	0.644143		1.47653
Stub1	2987.52	0.259689	0.128256	2.02477	0.0428911	0.644143		1.19722
Trip13	242.391	0.396611	0.195748	2.02613	0.0427512	0.644143		1.31641
Acsl3	150.497	0.325719	0.161282	2.01956	0.0434286	0.644147		1.25329
Gimap8	629.803	-0.928619	0.459717	-2.01998	0.0433857	0.644147		0.525361
Gpr4	15.1072	-1.08802	0.53803	-2.02223	0.0431526	0.644147		0.470407
Herc1	3418.96	-0.49003	0.242184	-2.02338	0.0430338	0.644147		0.71201
Loxl3	37.0764	-0.735504	0.364051	-2.02033	0.043349	0.644147		0.600608
Oxct1	2863.71	0.422604	0.209093	2.02113	0.0432663	0.644147		1.34034
Pde4b	2151.18	-0.830744	0.410562	-2.02343	0.0430286	0.644147		0.562239
Stxbp5	1419.93	-0.870221	0.430894	-2.01957	0.0434278	0.644147		0.547063
Tlr1	385.706	-0.932607	0.460859	-2.02363	0.0430084	0.644147		0.523911
Tmem263	403.969	0.464818	0.230075	2.02029	0.0433535	0.644147		1.38014
Wars	1397.74	-0.561851	0.277782	-2.02263	0.0431112	0.644147		0.677432
Zfp105	59.8511	0.760536	0.37633	2.02093	0.0432873	0.644147		1.69412
Hdc	2145.01	-1.46546	0.726779	-2.01637	0.0437609	0.646956		0.362121
Hspe1-rs1	7.32204	2.27075	1.12575	2.01709	0.0436858	0.646956		4.82573
Lmntd2	19.491	-0.88139	0.437282	-2.01561	0.043841	0.646956		0.542844
Mtrex	991.851	-0.328033	0.162659	-2.01669	0.0437276	0.646956		0.796622
Wdr76	384.242	0.29944	0.148534	2.01597	0.0438036	0.646956		1.23067
Cyp2d22	15.132	-1.40163	0.696236	-2.01315	0.0440992	0.648857		0.378502
Phactr3	5.03821	-1.76478	0.87677	-2.01282	0.0441335	0.648857		0.294271
Pstpip2	1195.33	-0.760146	0.377759	-2.01225	0.0441935	0.648857		0.590437
Rcn1	139.42	-0.69018	0.342939	-2.01254	0.0441626	0.648857		0.619776
Zdhhc5	1797.88	-0.571619	0.283968	-2.01297	0.0441176	0.648857		0.672861
H3f3c	3.8895	-2.7869	1.38545	-2.01154	0.0442683	0.649298		0.144897
B230303A05Rik	952.465	-0.805567	0.400694	-2.01043	0.0443857	0.649693		0.572137
Dusp10	106.208	-0.508982	0.253182	-2.01034	0.0443957	0.649693		0.702718
Etv6	1256.11	-0.33589	0.167108	-2.01001	0.0444296	0.649693		0.792295
Smyd3	272.255	0.259371	0.129094	2.00917	0.0445196	0.650354		1.19696
Lrr1	86.9521	0.589841	0.293744	2.00801	0.0446424	0.650837		1.50508
Prom1	1055.17	0.443721	0.220971	2.00805	0.0446378	0.650837		1.36011
Lars	1101.78	0.218676	0.108925	2.00758	0.0446881	0.650849		1.16367
B430306N03Rik	1633.17	-0.947825	0.472271	-2.00695	0.0447547	0.651166		0.518414
Atf7ip	4524.36	-0.469695	0.234274	-2.00489	0.0449745	0.65129		0.722117
Gm44973	2.99903	-5.01387	2.50045	-2.00519	0.0449432	0.65129		0.030951
Pgp	1150.22	0.36545	0.182265	2.00505	0.0449576	0.65129		1.28828
Rpf2	498.208	0.402424	0.200733	2.00477	0.0449878	0.65129		1.32173
Zyg11b	893.877	-0.301707	0.150479	-2.00497	0.0449657	0.65129		0.811292
Gm10040	56.12	-0.638455	0.318555	-2.00422	0.0450461	0.651484		0.642401
Gm15542	694.736	-0.434743	0.216978	-2.00363	0.0451101	0.65176		0.739826
4930550C14Rik	2.96491	-2.43062	1.21803	-1.99553	0.0459846	0.652137		0.185486
Alg3	277.125	0.444974	0.225204	1.97587	0.0481695	0.652137		1.36129
Atad3a	658.166	0.338436	0.169595	1.99555	0.0459827	0.652137		1.26439
B4galnt4	39.1982	-1.22216	0.618318	-1.97659	0.0480875	0.652137		0.428639
Cd200r2	20.7295	0.788619	0.396727	1.98782	0.0468321	0.652137		1.72742
Clcn2	28.7302	-0.640493	0.323392	-1.98055	0.047642	0.652137		0.641494
Clpp	642.529	0.209346	0.104643	2.00058	0.0454373	0.652137		1.15616
Cmya5	11.8319	-1.09319	0.549205	-1.9905	0.0465362	0.652137		0.468723
Cnrip1	10.8219	-1.40517	0.702406	-2.00051	0.0454454	0.652137		0.377574
Cpne2	699.901	-0.819591	0.413461	-1.98227	0.047449	0.652137		0.566603
Cradd	186.207	-0.412356	0.208482	-1.9779	0.0479404	0.652137		0.751395
Crtc2	3684.83	-0.568802	0.284705	-1.99786	0.0457314	0.652137		0.674176
Cuedc2	1594.72	0.260461	0.130075	2.00239	0.0452424	0.652137		1.19786
Cyb5r4	1940.1	0.412526	0.208737	1.9763	0.0481212	0.652137		1.33101
Dixdc1	7.23046	-1.64821	0.825485	-1.99666	0.0458626	0.652137		0.319036
Dnaja4	63.4878	-0.713124	0.356379	-2.00103	0.0453892	0.652137		0.609998
Dpp7	2851.57	0.399071	0.200171	1.99365	0.0461901	0.652137		1.31866
Exosc7	500.462	0.231997	0.117552	1.97358	0.0484301	0.652137		1.17446
Fam83g	10.6244	-1.11436	0.563746	-1.9767	0.0480751	0.652137		0.461897
Fbxl6	769.985	0.239711	0.121391	1.9747	0.0483017	0.652137		1.18076
Fgl2	3810.56	-1.09255	0.550136	-1.98597	0.0470365	0.652137		0.468931
Furin	9397.75	-0.435291	0.218451	-1.99263	0.046302	0.652137		0.739545
Ggn	7.82602	1.34521	0.681195	1.97478	0.0482934	0.652137		2.54067
Gimap5	192.109	-0.967271	0.487468	-1.98427	0.0472252	0.652137		0.511473
Gm43215	43.4847	-0.748393	0.377847	-1.98068	0.0476276	0.652137		0.595266
Gm5269	10.8708	-1.93922	0.972595	-1.99386	0.0461676	0.652137		0.260758
H1f2	3616.77	0.532611	0.269249	1.97813	0.0479139	0.652137		1.44654
Hes1	25.0131	-0.928837	0.46707	-1.98864	0.0467405	0.652137		0.525282
Huwe1	3736.69	-0.437716	0.221456	-1.97654	0.0480939	0.652137		0.738303
Ifi27l2a	2258.54	-0.659637	0.332285	-1.98515	0.0471273	0.652137		0.633038
Ikbip	364.849	0.420889	0.212347	1.98208	0.0474699	0.652137		1.33875
Il1b	10116.7	-1.06981	0.538294	-1.98741	0.0468774	0.652137		0.476382
Il1rl1	31.6682	-0.957391	0.485126	-1.97349	0.0484397	0.652137		0.514987
Kcnip3	17.1429	-0.793842	0.401196	-1.97869	0.047851	0.652137		0.576806
Lipt1	47.6562	0.433916	0.219069	1.98073	0.0476219	0.652137		1.3509
Lrrc75b	17.0902	-0.994769	0.501318	-1.98431	0.0472217	0.652137		0.501816
Lsg1	587.925	-0.517211	0.258481	-2.00097	0.0453961	0.652137		0.698721
Ly6i	9422.23	-1.07155	0.540088	-1.98403	0.0472524	0.652137		0.475807
Lysmd2	38.1207	-0.86889	0.439582	-1.97663	0.0480835	0.652137		0.547568
Map3k8	1635.64	-0.580332	0.290052	-2.00079	0.0454154	0.652137		0.66881
Mzt2	163.959	0.64773	0.32509	1.99246	0.0463204	0.652137		1.5667
Ncf1	16889.9	-0.439596	0.22081	-1.99083	0.0464998	0.652137		0.737341
Ndufv1	1335.24	0.202304	0.101665	1.98992	0.0465997	0.652137		1.15053
Nom1	1047.49	-0.415037	0.210196	-1.97452	0.0483224	0.652137		0.75
P2ry2	729.749	-0.54899	0.275836	-1.99028	0.0465605	0.652137		0.683499
Pak6	8.15388	-1.55223	0.78213	-1.98461	0.0471875	0.652137		0.340984
Pam16	152.663	0.699609	0.34999	1.99894	0.0456145	0.652137		1.62406
Pcp4l1	6.67992	-1.65834	0.834874	-1.98633	0.0469962	0.652137		0.316804
Pfkfb3	2074.93	-0.783245	0.395939	-1.9782	0.0479064	0.652137		0.581058
Pld3	7229.55	0.472794	0.238243	1.9845	0.0471996	0.652137		1.38779
Pnldc1	19.4663	0.986289	0.4946	1.99412	0.0461393	0.652137		1.98108
Pnp	10410.9	-0.562452	0.282367	-1.99192	0.0463797	0.652137		0.67715
Prr18	28.8584	-0.645633	0.327008	-1.97437	0.0483402	0.652137		0.639212
Psmb11	12.2733	-1.10716	0.559739	-1.97799	0.0479293	0.652137		0.464207
Pum3	872.505	0.401893	0.201665	1.99287	0.0462754	0.652137		1.32124
Pxk	1052.57	-0.492134	0.248425	-1.98102	0.0475893	0.652137		0.710973
Rnf185	1199.65	-0.350123	0.176394	-1.9849	0.0471559	0.652137		0.784517
Scnn1a	186.077	-0.684625	0.342519	-1.99879	0.0456307	0.652137		0.622167
Serpine2	45.9361	-0.94745	0.478446	-1.98027	0.0476735	0.652137		0.518548
Sipa1	2994.35	-0.422306	0.211948	-1.99249	0.0463169	0.652137		0.746231
Skint3	179.1	0.46586	0.235517	1.97803	0.0479249	0.652137		1.38114
Sms-ps	5.97612	-6.00602	3.03189	-1.98095	0.0475972	0.652137		0.01556
Srgn	10542.2	-0.934332	0.472925	-1.97565	0.0481949	0.652137		0.523285
St8sia6	9.15594	-1.0651	0.534851	-1.9914	0.0464364	0.652137		0.477938
Stfa2	10.3279	-2.29536	1.15461	-1.98799	0.0468124	0.652137		0.203717
Tfpi	179.147	0.534471	0.269694	1.98177	0.0475048	0.652137		1.44841
Tlr13	2748.72	-0.667896	0.338469	-1.97329	0.048463	0.652137		0.629424
Tnfsf14	486.859	-0.717344	0.362575	-1.97847	0.0478756	0.652137		0.608216
Traf3	2090.75	-0.67415	0.33916	-1.98771	0.0468443	0.652137		0.626701
Vps33b	560.792	-0.344382	0.172426	-1.99728	0.0457949	0.652137		0.787645
Zfp273	82.7628	0.398248	0.199624	1.99499	0.0460437	0.652137		1.31791
Zfp449	40.5695	0.843529	0.424427	1.98745	0.0468722	0.652137		1.79443
Zfp93	24.8932	0.809445	0.406693	1.99031	0.046557	0.652137		1.75254
Zik1	23.1004	0.737988	0.371976	1.98397	0.0472595	0.652137		1.66785
Adgra3	47.0982	0.665184	0.337316	1.97199	0.0486104	0.653007		1.58577
Zswim4	436.275	-0.73191	0.371164	-1.97193	0.0486177	0.653007		0.602106
Il1rn	40218.4	-0.756638	0.383943	-1.9707	0.0487578	0.654284		0.591874
Gpr141b	29.0442	-1.52923	0.776168	-1.97023	0.0488125	0.654413		0.346463
Carf	231.459	0.373463	0.18968	1.9689	0.048964	0.655491		1.29546
Slc30a6	404.925	-0.446752	0.226923	-1.96874	0.0489833	0.655491		0.733693
Kif2c	379.326	0.471314	0.239662	1.96658	0.0492314	0.656993		1.38637
Megf9	623.15	0.342663	0.174225	1.96679	0.0492075	0.656993		1.2681
Slfn4	75601.6	-0.836228	0.42513	-1.96699	0.0491839	0.656993		0.560106
Gm10557	44.2644	-0.842535	0.428546	-1.96603	0.0492951	0.657237		0.557663
Rbck1	3112.99	-0.368212	0.187355	-1.96532	0.0493771	0.657727		0.774742
Cdo1	114.217	-0.518077	0.263894	-1.96321	0.0496222	0.657747		0.698302
Il17re	23.547	-1.08452	0.552023	-1.96462	0.0494577	0.657747		0.47155
Lgals3bp	5881.28	-0.469471	0.23916	-1.963	0.0496459	0.657747		0.72223
Mefv	2945.64	-1.12682	0.573619	-1.96441	0.0494831	0.657747		0.457924
Tlr2	13989.1	-0.713525	0.363472	-1.96308	0.0496366	0.657747		0.609828
Tmem273	964.371	0.534086	0.272082	1.96296	0.0496507	0.657747		1.44802
Cpt2	695.805	0.567239	0.289177	1.96156	0.0498133	0.658697		1.48169
Uchl3	622.584	0.434421	0.221449	1.96172	0.0497947	0.658697		1.35137
Acbd5	1773.43	0.344188	0.175509	1.96109	0.0498687	0.65883		1.26944
Aatk	399.787	0.462179	0.236318	1.95575	0.050495	0.660063		1.37762
Acly	2353.45	-0.285899	0.146004	-1.95816	0.0502114	0.660063		0.820231
Atf3	2398.63	-0.486252	0.248415	-1.95742	0.0502983	0.660063		0.713877
Cd55	52.4742	-0.627435	0.320937	-1.95501	0.0505819	0.660063		0.647326
Dennd3	900.382	-0.611593	0.31231	-1.95829	0.050196	0.660063		0.654473
Efnb2	43.3673	-0.619624	0.316869	-1.95546	0.0505285	0.660063		0.65084
Fcgr3	11160.4	-0.376183	0.191958	-1.95972	0.0500287	0.660063		0.770473
Gatad2a	2906.86	-0.401153	0.205277	-1.9542	0.0506772	0.660063		0.757253
Gm21244	21.5322	-1.16818	0.596826	-1.95733	0.0503088	0.660063		0.444981
Ids	1507.25	0.56797	0.290207	1.95712	0.0503337	0.660063		1.48244
Ms4a4c	2080.6	-0.872646	0.445432	-1.9591	0.0501008	0.660063		0.546144
Ndufs1	1613.57	0.376302	0.192569	1.95412	0.0506875	0.660063		1.29801
Nmd3	460.135	0.34188	0.174956	1.95409	0.0506901	0.660063		1.26741
Reps2	327.852	0.454216	0.231999	1.95783	0.0502495	0.660063		1.37004
Rnaseh2a	831.815	0.557664	0.285373	1.95416	0.0506825	0.660063		1.47188
Trim30b	5248.6	-0.951039	0.486604	-1.95444	0.0506492	0.660063		0.51726
Fbxo31	450.585	0.338	0.173225	1.95122	0.0510309	0.660684		1.264
Fbxw7	1553.09	1.07549	0.551202	1.95116	0.0510375	0.660684		2.10743
Gab2	3021.66	-0.170745	0.0874163	-1.95324	0.0507917	0.660684		0.888384
Podnl1	37.4541	-1.05273	0.539211	-1.95235	0.0508967	0.660684		0.482055
Pou3f1	12.7599	-1.03398	0.529974	-1.951	0.0510566	0.660684		0.48836
Serpinb10	3.95931	-2.19521	1.12488	-1.95151	0.0509966	0.660684		0.218362
Uba5	2264.32	0.34018	0.174319	1.95148	0.051	0.660684		1.26591
Ddx60	2884.72	-0.72534	0.372195	-1.94881	0.0513176	0.660947		0.604855
Pih1d1	1155.09	0.371409	0.190521	1.94943	0.0512439	0.660947		1.29362
Psmc2	14.2327	-0.917431	0.470403	-1.95031	0.0511392	0.660947		0.529451
Rexo4	589.091	-0.357688	0.183572	-1.94849	0.0513564	0.660947		0.780414
Slc25a43	87.1	0.379595	0.194848	1.94816	0.0513959	0.660947		1.30098
Sorl1	4399.57	-0.981573	0.503725	-1.94863	0.0513395	0.660947		0.506427
Spata48	16.5828	-1.06894	0.548429	-1.9491	0.0512836	0.660947		0.476668
Cbln3	31.1965	-0.694363	0.356667	-1.94681	0.0515571	0.661262		0.617982
F2r	109.852	-1.14768	0.589307	-1.9475	0.0514747	0.661262		0.451352
Grap	182.265	-0.760004	0.390345	-1.947	0.0515342	0.661262		0.590495
Icam4	6.91766	-1.13188	0.581559	-1.94628	0.0516211	0.661469		0.456322
Tmem72	253.498	-0.897645	0.461296	-1.94592	0.0516644	0.661469		0.536762
Birc6	3491.61	0.366184	0.188341	1.94426	0.0518641	0.662876		1.28894
Ints6	603.345	-0.404029	0.207898	-1.9434	0.051968	0.662876		0.755745
Itpr1	843.343	-0.2712	0.139679	-1.94159	0.0521863	0.662876		0.82863
Mctp2	291.546	-0.454985	0.234246	-1.94234	0.052096	0.662876		0.729518
Nebl	32.5794	-1.2463	0.641705	-1.94217	0.052117	0.662876		0.421529
Rhno1	784.665	0.272427	0.140293	1.94185	0.0521556	0.662876		1.20784
Sema4d	6814.8	-0.99006	0.510019	-1.94122	0.0522313	0.662876		0.503457
Steap3	216.188	0.505353	0.260004	1.94364	0.0519392	0.662876		1.41947
Ypel2	276.336	0.498216	0.256292	1.94394	0.0519028	0.662876		1.41247
Zfp691	344.624	-0.370054	0.190478	-1.94276	0.0520453	0.662876		0.773754
Intu	108.305	-0.778038	0.401002	-1.94023	0.0523512	0.663817		0.583159
Gimap6	562.497	-0.935677	0.482669	-1.93855	0.0525564	0.664543		0.522797
Irak2	8815.7	-0.675525	0.348468	-1.93856	0.0525555	0.664543		0.626105
Nek2	356.853	0.461173	0.237895	1.93856	0.0525549	0.664543		1.37666
Pim2	989.42	-0.63468	0.327448	-1.93826	0.0525917	0.664543		0.644084
Pim1	14146.1	-0.508736	0.262614	-1.9372	0.0527207	0.664914		0.702838
Rnd1	477.942	-1.1952	0.61694	-1.9373	0.0527091	0.664914		0.436727
Tmem128	969.954	-0.235864	0.121775	-1.93689	0.0527586	0.664914		0.849176
2610507B11Rik	3284.9	-0.414639	0.214366	-1.93426	0.0530814	0.665847		0.750207
2900026A02Rik	51.9104	-0.936987	0.485132	-1.93141	0.0534328	0.665847		0.522323
Clec2d	5610.74	-0.294993	0.15285	-1.92995	0.0536133	0.665847		0.815076
Col23a1	92.6546	-1.197	0.620308	-1.92969	0.053645	0.665847		0.43618
Dnajc7	1588.49	-0.238902	0.123549	-1.93367	0.0531541	0.665847		0.84739
Fam174b	23.2983	-0.81418	0.421788	-1.93031	0.053569	0.665847		0.568731
Mafk	2010.64	-0.446629	0.231425	-1.92991	0.0536178	0.665847		0.733755
Pdcd1	92.8676	-1.1574	0.599934	-1.92921	0.0537047	0.665847		0.44832
Ptk2b	9912.76	-0.302736	0.15646	-1.93491	0.0530012	0.665847		0.810713
Rps6ka4	1801.95	-0.469163	0.243174	-1.92933	0.05369	0.665847		0.722384
Sh2b2	1752.32	-0.787882	0.408384	-1.92927	0.0536973	0.665847		0.579194
Slc15a2	170.815	1.10225	0.569516	1.93541	0.0529399	0.665847		2.14689
Slfn1	9469.24	-0.86556	0.448149	-1.93141	0.0534322	0.665847		0.548833
Smyd4	214.879	0.573235	0.297029	1.9299	0.0536196	0.665847		1.48786
Tent2	1533.8	-0.243458	0.126109	-1.93054	0.0535394	0.665847		0.844718
Tma16	769.74	-0.570342	0.294957	-1.93364	0.053157	0.665847		0.673457
Trem1	1808.76	-0.649958	0.336661	-1.9306	0.0535323	0.665847		0.637299
Trgc4	101.585	-0.958828	0.496004	-1.9331	0.0532234	0.665847		0.514475
Ube2n-ps1	278.094	-0.531521	0.274963	-1.93306	0.0532285	0.665847		0.691825
Cenpv	192.572	0.661824	0.343195	1.92842	0.0538026	0.665922		1.58208
Inpp4b	114.402	-0.835047	0.432986	-1.92858	0.0537831	0.665922		0.560565
Hsd11b1	268.849	-0.767712	0.39818	-1.92805	0.0538486	0.665923		0.587348
Llgl2	202.192	0.328222	0.170273	1.92762	0.053902	0.666016		1.25546
Uqcc2	750.666	0.301869	0.156669	1.9268	0.0540046	0.666715		1.23274
Bcar3	1217.41	0.63791	0.331205	1.92603	0.0541012	0.66734		1.55607
Gm19253	26.7769	0.576881	0.299684	1.92496	0.0542338	0.66784		1.49162
Il18rap	1710.4	-0.96599	0.501784	-1.92511	0.0542153	0.66784		0.511927
Ankrd10	827.797	0.431259	0.224185	1.92368	0.0543953	0.668834		1.34841
Setd4	173.849	0.608181	0.316171	1.92358	0.0544067	0.668834		1.52434
Dhtkd1	100.569	-0.521534	0.271272	-1.92255	0.0545364	0.669245		0.696631
Plcl1	18.4031	1.17413	0.610777	1.92235	0.0545618	0.669245		2.25656
Tpt1-ps3	6159.1	-0.560336	0.291505	-1.92222	0.0545786	0.669245		0.678144
Rbbp8	1113.51	-0.300788	0.156544	-1.92143	0.0546773	0.669889		0.811809
Ccl12	153.268	-1.22041	0.636047	-1.91874	0.0550167	0.672087		0.42916
Guca1a	145.177	0.527881	0.274994	1.91961	0.0549068	0.672087		1.44181
Prkd3	1009.23	-0.647283	0.337324	-1.91888	0.0550001	0.672087		0.638481
Sec24a	1336.05	0.266856	0.139093	1.91854	0.055042	0.672087		1.20318
A530032D15Rik	115.827	-0.918382	0.478865	-1.91783	0.0551325	0.672625		0.529102
Plec	5834.2	-0.503758	0.262738	-1.91734	0.0551945	0.672817		0.705267
Fam13a	6.00132	-1.34419	0.701574	-1.91596	0.0553698	0.673025		0.393875
Pcgf5	1510.91	-0.569512	0.297279	-1.91575	0.0553972	0.673025		0.673845
Rps6ka2	667.387	-0.337096	0.175953	-1.91583	0.0553868	0.673025		0.791633
Traf2	1017.9	-0.500948	0.261411	-1.91632	0.0553238	0.673025		0.706642
Nup98	1931.46	-0.33212	0.17346	-1.91467	0.0555342	0.67366		0.794368
Rnf225	29.7324	-1.10747	0.578432	-1.91461	0.0555423	0.67366		0.464106
Rab8b	5008.81	-0.248542	0.129856	-1.91398	0.0556232	0.674077		0.841747
Ufsp2	1262.74	0.338017	0.176699	1.91295	0.0557541	0.675099		1.26402
Comp	9.57521	1.28198	0.670559	1.9118	0.0559019	0.676325		2.43172
Tspan32	1808.44	0.587098	0.307163	1.91136	0.0559585	0.676445		1.50222
Fam219b	785.121	0.258645	0.135392	1.91034	0.0560896	0.67669		1.19635
Med13	2348.84	-0.547704	0.286833	-1.90949	0.0561993	0.67669		0.684108
Mgam	119.091	-0.889659	0.465849	-1.90976	0.0561641	0.67669		0.539742
Pdzk1	13.4116	-1.17802	0.616522	-1.91075	0.0560362	0.67669		0.441957
Prg2	31.527	-0.970916	0.508496	-1.90939	0.056212	0.67669		0.510182
Fosb	75.5843	-0.567006	0.297495	-1.90593	0.0566592	0.679451		0.675016
Hmgb1-ps3	6.73655	-1.24064	0.650861	-1.90615	0.0566314	0.679451		0.423186
Myl6	18228.2	0.353664	0.185607	1.90544	0.0567224	0.679451		1.2778
Nfkbid	2251.84	-0.639841	0.335754	-1.90569	0.056691	0.679451		0.641784
Snap29	1322.02	-0.419124	0.219787	-1.90696	0.0565262	0.679451		0.747879
Tox	37.7664	-1.08407	0.568803	-1.90589	0.0566649	0.679451		0.471695
Rpl19-ps11	14.1941	-2.03811	1.07122	-1.90261	0.0570909	0.682738		0.243483
Tnks1bp1	708.607	-0.408368	0.214628	-1.90268	0.0570827	0.682738		0.753475
Clec1a	115.408	-0.377497	0.198458	-1.90215	0.0571519	0.682904		0.769772
Dedd2	4184.05	-0.595494	0.31327	-1.9009	0.0573153	0.683235		0.661818
Gm4734	15.5238	-1.28389	0.675429	-1.90086	0.0573209	0.683235		0.410686
Srcap	1787.28	-0.664827	0.349694	-1.90117	0.0572799	0.683235		0.630764
Atxn7l1	1187.67	-0.297967	0.156983	-1.89808	0.057685	0.683408		0.813398
Cdk12	1459.22	-0.385758	0.203363	-1.89689	0.0578424	0.683408		0.765377
Coa7	214.514	-0.640785	0.337519	-1.89852	0.0576278	0.683408		0.641364
Cxcl11	811.449	-1.52475	0.803129	-1.89851	0.0576285	0.683408		0.347539
Ddx5	18774.2	-0.245133	0.129235	-1.89681	0.0578533	0.683408		0.843738
Dhrs7	1595.11	0.300147	0.158034	1.89925	0.0575315	0.683408		1.23127
Dhx8	1330.24	-0.36056	0.190338	-1.89431	0.0581834	0.683408		0.778862
Gsdmc4	69.5024	-0.865403	0.456704	-1.89489	0.0581074	0.683408		0.548893
Khdc1c	6.10895	-1.79375	0.94486	-1.89843	0.05764	0.683408		0.288422
Klf3	1955.57	-0.482473	0.25463	-1.8948	0.0581191	0.683408		0.71575
P2ry6	1792.52	0.207434	0.109473	1.89484	0.0581138	0.683408		1.15463
Plagl2	1548.16	-0.547925	0.288951	-1.89625	0.0579264	0.683408		0.684003
Prdm2	2070.49	-0.45447	0.239825	-1.89501	0.0580916	0.683408		0.729778
Ptrh2	600.062	0.246252	0.129974	1.89463	0.0581412	0.683408		1.18612
Rab43	648.081	0.525051	0.276757	1.89715	0.0578078	0.683408		1.43898
Rap1gap2	542.875	-1.0298	0.543205	-1.89578	0.0579892	0.683408		0.489779
Rec8	13.4074	-1.23631	0.651663	-1.89716	0.0578068	0.683408		0.424457
Tmtc3	183.635	0.563743	0.29705	1.89781	0.0577217	0.683408		1.4781
Map4	6016.7	-0.435296	0.23012	-1.8916	0.058544	0.686516		0.739542
N6amt1	286.667	0.390664	0.206569	1.89121	0.0585969	0.686516		1.311
Nckap1l	7398.45	-0.165507	0.087528	-1.8909	0.0586374	0.686516		0.891615
Trbv13-3	5.45201	-1.73545	0.917328	-1.89185	0.0585104	0.686516		0.300315
Akr1b8	124.989	0.476122	0.251923	1.88995	0.0587646	0.686878		1.391
Katnb1	333.51	-0.546236	0.289036	-1.88985	0.0587778	0.686878		0.684804
Zfp462	7.69652	-1.37421	0.727243	-1.88961	0.0588103	0.686878		0.385765
Tbc1d2b	1195.19	-0.635345	0.336369	-1.88883	0.0589142	0.686985		0.643787
Zfp26	682.525	-0.564683	0.298925	-1.88905	0.0588856	0.686985		0.676104
Dnajc30	669.409	0.182654	0.0967214	1.88846	0.0589643	0.687018		1.13497
Flacc1	9.35004	-1.12541	0.596405	-1.88699	0.0591617	0.688764		0.458372
Gata3	153.479	-0.751338	0.398308	-1.88632	0.0592515	0.689256		0.594052
Il1r1	187.372	-0.700172	0.371274	-1.88586	0.0593134	0.689424		0.615499
Ctnnd2	15.0506	-1.33673	0.709457	-1.88416	0.0595432	0.689826		0.395917
Dcaf11	2025.82	-0.346257	0.183753	-1.88436	0.0595162	0.689826		0.786623
Gm47135	117.989	1.07475	0.570617	1.88349	0.0596334	0.689826		2.10636
Ighm	1332.86	-0.864719	0.459032	-1.88379	0.0595936	0.689826		0.549153
Moap1	58.4367	-1.34557	0.713983	-1.8846	0.0594844	0.689826		0.393499
Pepd	928.571	0.399091	0.211771	1.88454	0.0594916	0.689826		1.31868
Fgd3	3619.17	-0.617348	0.327981	-1.88227	0.0597995	0.690019		0.651868
Gpatch2l	673.152	-0.370594	0.196887	-1.88227	0.0597988	0.690019		0.773464
Naa25	905.372	-0.371913	0.197606	-1.8821	0.0598225	0.690019		0.772757
Vipas39	649.429	-0.256863	0.136486	-1.88197	0.0598404	0.690019		0.836906
Melk	370.258	0.416411	0.221407	1.88075	0.0600063	0.690592		1.3346
mt-Atp8	32621.6	0.996158	0.529581	1.88103	0.0599676	0.690592		1.99468
Pdcd2	617.5	0.358754	0.190771	1.88055	0.0600329	0.690592		1.28232
Birc3	4537.85	-0.882357	0.469896	-1.87777	0.0604123	0.690847		0.542481
Ccdc167	339.846	0.505639	0.269015	1.8796	0.0601631	0.690847		1.41975
Cep350	1939.07	-0.535003	0.284757	-1.8788	0.0602713	0.690847		0.690157
Elf4	2933.95	-0.558581	0.297453	-1.87788	0.0603976	0.690847		0.67897
Llgl1	792.443	-0.313514	0.16695	-1.8779	0.0603952	0.690847		0.804679
Lsm7	615.5	0.40642	0.216256	1.87934	0.0601978	0.690847		1.32539
Rps24-ps3	28.5446	0.625782	0.333289	1.8776	0.0604361	0.690847		1.54305
Tlk2	921.669	-0.290114	0.154464	-1.8782	0.0603536	0.690847		0.817838
Bspry	12.6334	-0.927263	0.49418	-1.87637	0.060605	0.692233		0.525855
Nfkb1	4826.68	-0.495787	0.264281	-1.87599	0.0606573	0.692286		0.709175
Apcdd1	129.666	0.620442	0.331106	1.87385	0.0609517	0.692377		1.53735
Cox18	264.167	0.357693	0.190864	1.87408	0.0609199	0.692377		1.28138
Il10	19.0302	-1.137	0.606729	-1.87398	0.0609328	0.692377		0.454704
Mxd1	17586.2	-0.988339	0.526971	-1.87551	0.0607225	0.692377		0.504058
Phgdh	1876.39	0.476612	0.254342	1.8739	0.0609438	0.692377		1.39147
Ube2v1	1902.06	-0.350338	0.186946	-1.874	0.0609305	0.692377		0.784401
Tecr	2027.1	0.21327	0.113858	1.87312	0.0610519	0.692973		1.15931
Rhof	486.773	-0.516414	0.275822	-1.87227	0.0611693	0.693762		0.699108
Ambra1	956.802	-0.331286	0.177207	-1.86948	0.0615554	0.694523		0.794828
Ephx4	1.9832	-3.38942	1.81314	-1.86937	0.0615715	0.694523		0.0954296
Gpr141	1355.75	-0.486788	0.260342	-1.8698	0.0615113	0.694523		0.713612
Pqlc3	2468.77	0.347036	0.185555	1.87026	0.0614481	0.694523		1.27194
Snx10	6398.89	-0.381668	0.204109	-1.86992	0.0614944	0.694523		0.76755
Tesk1	416.745	-0.355084	0.189917	-1.86968	0.061528	0.694523		0.781824
Zfand6	2492.73	0.342561	0.183196	1.86992	0.0614952	0.694523		1.26801
Trim25	6936.37	-0.204237	0.109313	-1.86837	0.0617112	0.695558		0.867998
Clptm1	2149.46	-0.302766	0.162118	-1.86757	0.061822	0.695577		0.810697
Dcaf5	1081.79	-0.239721	0.128375	-1.86735	0.0618524	0.695577		0.846909
Tut7	5857.33	-0.378143	0.202505	-1.86732	0.0618568	0.695577		0.769428
Fahd1	222.305	0.483465	0.259022	1.8665	0.0619712	0.696324		1.3981
Dhx40	1439.25	-0.254914	0.136792	-1.86351	0.062391	0.698875		0.838037
Galnt2l	494.665	-0.414343	0.222238	-1.86441	0.0622646	0.698875		0.750361
Hap1	32.248	-0.88511	0.474957	-1.86356	0.0623841	0.698875		0.541446
Whamm	1090.99	-0.504315	0.2706	-1.86369	0.062365	0.698875		0.704995
Lamtor4	2207.85	0.361682	0.194175	1.86266	0.0625098	0.699666		1.28492
BC005537	20099.5	-0.511696	0.275259	-1.85896	0.0630326	0.700113		0.701398
Dnah10	22.9355	-1.42035	0.763192	-1.86107	0.0627343	0.700113		0.373621
Dot1l	1730.18	-0.517357	0.2783	-1.85899	0.0630283	0.700113		0.698651
Exosc2	795.188	0.300173	0.161411	1.85969	0.0629299	0.700113		1.23129
Gmcl1	1208.43	0.34469	0.185442	1.85875	0.0630626	0.700113		1.26988
Hmmr	402.75	0.596294	0.320732	1.85917	0.0630032	0.700113		1.51183
Klhl32	16.2778	-1.27271	0.68441	-1.85958	0.0629449	0.700113		0.41388
Scfd1	728.368	-0.245308	0.132008	-1.85828	0.0631289	0.700113		0.843636
Sec31a	2504.32	0.263477	0.141639	1.8602	0.0628568	0.700113		1.20037
Setd5	2786.38	-0.277533	0.149324	-1.8586	0.0630837	0.700113		0.825
Slc30a5	1154.11	0.224623	0.120668	1.8615	0.0626741	0.700113		1.16847
Xkr8	233.842	-0.614427	0.330061	-1.86156	0.0626655	0.700113		0.653189
Bcas2	1673.97	0.234918	0.126514	1.85685	0.0633331	0.700605		1.17684
Btbd6	111.067	0.440731	0.237335	1.857	0.0633117	0.700605		1.35729
Fam49a	979.517	-0.663729	0.357458	-1.8568	0.0633395	0.700605		0.631245
Nudcd2	786.4	0.363632	0.195858	1.85661	0.0633665	0.700605		1.28666
Ctdspl	273.067	0.317692	0.17118	1.85589	0.063469	0.701205		1.24633
Ccdc146	32.2895	-0.809114	0.436718	-1.85271	0.0639233	0.703447		0.570732
Ccdc85c	11.9615	-1.21156	0.653917	-1.85278	0.0639142	0.703447		0.431801
Cdyl2	131.824	-0.474314	0.256114	-1.85197	0.0640305	0.703447		0.719809
Cnot7	1361.43	0.232898	0.125771	1.85176	0.0640599	0.703447		1.17519
Dusp23	366.374	0.493384	0.266432	1.85182	0.0640511	0.703447		1.40774
Gadl1	13.3517	-1.0109	0.545538	-1.85303	0.0638778	0.703447		0.496237
Gbp10	126.102	-1.85048	0.998354	-1.85353	0.0638064	0.703447		0.2773
Il23a	119.974	-1.22988	0.664104	-1.85194	0.0640342	0.703447		0.426352
Ccnb1	398.345	0.38367	0.207273	1.85104	0.0641634	0.703969		1.30466
Mks1	162.97	0.458782	0.247889	1.85076	0.0642045	0.703969		1.37438
Dtymk	844.357	0.283385	0.153248	1.84919	0.0644302	0.704637		1.21705
Eml4	1289.48	-0.254557	0.137634	-1.84952	0.0643823	0.704637		0.838245
Gm29216	115779	0.883845	0.478294	1.84791	0.0646151	0.704637		1.84529
Gm37515	37.2769	-0.637902	0.3456	-1.84578	0.0649243	0.704637		0.642647
Ifitm3	9605.03	-0.740153	0.401182	-1.84493	0.0650475	0.704637		0.598676
Il12rb2	329.468	-0.458491	0.248084	-1.84813	0.064584	0.704637		0.727747
Ino80d	1812.44	-0.380154	0.205718	-1.84793	0.0646117	0.704637		0.768356
Lrrc17	749.926	0.505878	0.274075	1.84577	0.0649262	0.704637		1.41999
Lxn	610.428	0.312364	0.169337	1.84463	0.0650912	0.704637		1.24174
Mapkapk3	3116.29	-0.354788	0.192172	-1.8462	0.0648638	0.704637		0.781985
Pdia5	102.004	0.454561	0.24616	1.84661	0.064804	0.704637		1.37037
Sesn3	379.457	-0.8656	0.46912	-1.84516	0.0650145	0.704637		0.548818
Tcp11l2	667.156	0.278691	0.151014	1.84546	0.06497	0.704637		1.21309
Txnip	17630	-0.236574	0.128066	-1.84729	0.0647058	0.704637		0.848758
Wapl	2099.71	-0.314449	0.170251	-1.84697	0.0647509	0.704637		0.804158
Zfp335	659.666	-0.455394	0.246816	-1.84507	0.0650269	0.704637		0.729311
Zfp770	513.988	0.576413	0.312203	1.84628	0.0648522	0.704637		1.49114
Parp3	2014.72	-0.369272	0.20024	-1.84415	0.0651612	0.704868		0.774173
Arsb	578.063	-0.379167	0.205759	-1.84277	0.0653625	0.705169		0.768881
Cass4	170.064	-0.990961	0.538422	-1.84049	0.0656961	0.705169		0.503142
Helq	186.799	0.452251	0.245603	1.84139	0.0655645	0.705169		1.36817
Hrh2	416.542	-1.52221	0.825755	-1.84341	0.0652685	0.705169		0.348153
Jade2	816.832	-0.576987	0.313449	-1.84077	0.0656558	0.705169		0.670362
Kdm2a	5005.11	-0.306952	0.166691	-1.84145	0.065556	0.705169		0.808348
Ly6a2	130.728	-1.09497	0.594198	-1.84277	0.0653628	0.705169		0.468146
Rrad	116.937	-0.714124	0.387977	-1.84063	0.0656752	0.705169		0.609575
Scyl2	1293.18	-0.209547	0.113865	-1.8403	0.0657237	0.705169		0.864809
Slc11a2	1154.78	-0.49249	0.267388	-1.84186	0.065496	0.705169		0.710797
Tnip1	5399.92	-0.78525	0.426213	-1.84239	0.0654187	0.705169		0.580252
Ceacam2	5.69345	1.55822	0.848425	1.8366	0.066269	0.705983		2.9449
Dpf2	1573.83	-0.362353	0.197344	-1.83615	0.0663349	0.705983		0.777895
Elf2	1977.68	-0.356049	0.193882	-1.83643	0.0662945	0.705983		0.781301
Gm5864	1.98332	2.46264	1.34087	1.8366	0.0662686	0.705983		5.51226
Milr1	1458.25	-0.232098	0.126284	-1.8379	0.0660775	0.705983		0.851396
Mknk1	1764.87	-0.290192	0.15783	-1.83864	0.0659683	0.705983		0.817793
Rab11fip1	3470.72	-0.537159	0.292242	-1.83806	0.0660534	0.705983		0.689127
Rpa2	749.098	0.244145	0.132931	1.83663	0.0662647	0.705983		1.18439
Sirt2	2745.03	-0.268869	0.1464	-1.83653	0.0662788	0.705983		0.82997
Stx11	1859.3	-0.834071	0.45385	-1.83777	0.0660965	0.705983		0.560944
Vpreb3	2.07629	-3.85476	2.09652	-1.83864	0.0659674	0.705983		0.0691196
Cap1	17895.5	-0.191069	0.104088	-1.83564	0.0664109	0.706198		0.875957
Ythdc2	189.276	0.360426	0.196379	1.83536	0.0664525	0.706198		1.28381
Phldb2	210.058	-0.568737	0.310007	-1.83459	0.0665662	0.706592		0.674207
Stk38l	509.878	-0.306172	0.166901	-1.83445	0.066587	0.706592		0.808785
Mrip-ps	2.41686	-4.70159	2.56361	-1.83397	0.0666584	0.706833		0.038431
1810024B03Rik	65.0707	0.478084	0.260835	1.8329	0.066818	0.707507		1.39289
Alg8	540.328	0.41214	0.225155	1.83047	0.0671794	0.707507		1.33066
Asb6	696.016	-0.353312	0.192992	-1.83071	0.0671444	0.707507		0.782785
Ccpg1	2536.89	0.329081	0.179736	1.83092	0.067113	0.707507		1.25621
Gm20257	222.744	-0.638842	0.349136	-1.82978	0.0672828	0.707507		0.642228
Hnrnpm	7725.68	0.324228	0.177211	1.82962	0.0673073	0.707507		1.25199
Mrpl38	716.3	0.179681	0.0980697	1.83218	0.066925	0.707507		1.13263
Mrps25	822.961	0.375346	0.205038	1.83061	0.0671582	0.707507		1.29715
Pglyrp2	63.9596	-0.898812	0.491148	-1.83002	0.0672468	0.707507		0.536328
Rec114	7.13703	1.17478	0.641752	1.83058	0.0671631	0.707507		2.25758
Sgpp1	1540.47	0.505933	0.276066	1.83265	0.0668544	0.707507		1.42004
Wnk2	27.5542	-1.34099	0.732343	-1.83109	0.0670872	0.707507		0.394751
Pold1	567.822	0.349273	0.191019	1.82848	0.067478	0.708788		1.27392
Cdc25c	91.7996	0.528754	0.289547	1.82614	0.0678286	0.709389		1.44268
Mms22l	288.985	0.428108	0.234275	1.82737	0.0676436	0.709389		1.34547
Prune2	936.378	0.637869	0.349272	1.82628	0.0678078	0.709389		1.55603
Rnf145	1566.49	-0.590487	0.323339	-1.82621	0.0678181	0.709389		0.664119
Sec16b	13.87	0.95249	0.521343	1.82699	0.0677009	0.709389		1.93521
Tnfrsf1b	29374.8	-0.59097	0.323392	-1.82741	0.0676378	0.709389		0.663897
Dda1	968.737	-0.187371	0.10266	-1.82515	0.0679778	0.709663		0.878204
Dip2a	1255.54	0.229887	0.126042	1.8239	0.0681679	0.709663		1.17274
Gm4832	74.0187	-0.585618	0.321196	-1.82324	0.0682667	0.709663		0.666364
Klf9	747.35	0.534842	0.293351	1.82321	0.0682711	0.709663		1.44878
Lzts1	18.3669	-1.15059	0.631008	-1.82341	0.0682409	0.709663		0.450442
Ppp1r18	5876.49	-0.247793	0.13591	-1.82322	0.0682704	0.709663		0.842184
Rnf24	190.391	-0.580004	0.31815	-1.82305	0.0682951	0.709663		0.668962
Sap130	628.368	-0.334968	0.183698	-1.82347	0.0682319	0.709663		0.792802
Tcp10b	74.1962	-0.869298	0.476365	-1.82486	0.0680224	0.709663		0.547413
Haghl	512.632	0.258099	0.141656	1.82201	0.068453	0.709736		1.1959
Lman1	824.889	0.467539	0.256765	1.82089	0.0686243	0.709736		1.38275
Morc3	3948.76	-0.512645	0.281269	-1.82261	0.0683618	0.709736		0.700936
Ndufa13	3023.95	0.269098	0.147776	1.82098	0.0686093	0.709736		1.20505
Osgin1	1366.44	-0.754382	0.414351	-1.82063	0.0686624	0.709736		0.5928
Tbc1d1	1029.5	-0.247787	0.136115	-1.82043	0.0686936	0.709736		0.842187
Tbrg1	1795.56	-0.295987	0.162478	-1.82171	0.0684989	0.709736		0.814515
Zfp775	72.1381	0.455187	0.250043	1.82043	0.068693	0.709736		1.37096
Ly6c1	58.8538	-1.15769	0.636357	-1.81924	0.0688747	0.710699		0.448231
Pabpc1	24231.7	0.348	0.191296	1.81917	0.0688848	0.710699		1.2728
Scaf1	2067.97	-0.402815	0.221513	-1.81847	0.0689922	0.711301		0.756381
Vnn3	93.296	-1.09731	0.603561	-1.81806	0.0690546	0.711439		0.467387
Bcl2l11	2586.07	-0.442967	0.243823	-1.81676	0.0692544	0.711476		0.73562
Itga5	7005.97	-0.411035	0.226215	-1.81701	0.0692149	0.711476		0.752083
Ms4a4b	1733.71	-0.80717	0.444111	-1.8175	0.069141	0.711476		0.571502
Rab27b	17.6969	-1.00867	0.555089	-1.81714	0.0691961	0.711476		0.497003
Ccl3	11368.9	-0.843602	0.464447	-1.81636	0.0693154	0.711599		0.557251
Dlgap4	3220.52	-0.475609	0.261928	-1.8158	0.069401	0.711974		0.719163
Hmga1	4118.89	-0.392781	0.216412	-1.81497	0.0695282	0.71235		0.76166
Lax1	512.999	-0.877071	0.483314	-1.8147	0.0695694	0.71235		0.544472
Manea	416.128	0.455369	0.250947	1.8146	0.069585	0.71235		1.37113
Actl6a	934.695	0.294461	0.162423	1.81293	0.0698432	0.712776		1.22643
Cd28	150.524	-0.930385	0.512996	-1.81363	0.069735	0.712776		0.524718
Fam167a	547.132	-0.801432	0.442111	-1.81274	0.0698723	0.712776		0.573779
Per3	234.495	0.589007	0.324816	1.81336	0.0697767	0.712776		1.50421
Trim14	259.839	-0.516597	0.28492	-1.81313	0.0698116	0.712776		0.699019
Cpeb4	2602.21	-0.58205	0.321279	-1.81166	0.070038	0.713463		0.668014
Csf2rb	18126.3	-0.27151	0.14986	-1.81176	0.0700236	0.713463		0.828452
Arhgef5	35.0536	-0.980454	0.541556	-1.81044	0.0702276	0.714474		0.50682
Elf1	2214.81	-0.332675	0.183787	-1.81011	0.0702789	0.714474		0.794063
Gm8093	21.0069	0.817273	0.451515	1.81007	0.070285	0.714474		1.76207
Ctsk	21111	0.478233	0.264406	1.8087	0.0704971	0.716057		1.39304
Exosc9	841.927	0.331768	0.183483	1.80816	0.0705815	0.716057		1.25855
Med15	1955.29	-0.360793	0.19958	-1.80776	0.0706435	0.716057		0.778736
Olfr374	38.16	-0.709653	0.39262	-1.80748	0.0706876	0.716057		0.611467
S1pr5	10.6599	-1.16223	0.642993	-1.80753	0.07068	0.716057		0.446822
Smcr8	2559.49	-0.514675	0.284853	-1.80681	0.070792	0.716615		0.699951
Il21r	879.105	-0.615778	0.341205	-1.80472	0.0711191	0.717423		0.652578
Sdr42e1	83.8924	0.618622	0.34268	1.80525	0.0710357	0.717423		1.53541
Sema3e	128.995	0.723013	0.400564	1.80499	0.0710764	0.717423		1.65063
Tceal9	1268.45	0.524388	0.290396	1.80577	0.0709546	0.717423		1.43832
Tpt1-ps5	11.7955	-0.932673	0.516537	-1.80563	0.0709767	0.717423		0.523887
4930503L19Rik	656.349	0.353325	0.196023	1.80247	0.0714722	0.718515		1.2775
Atp9b	1532.05	-0.327376	0.181668	-1.80206	0.0715364	0.718515		0.796985
Ggps1	662.261	-0.434395	0.241097	-1.80175	0.0715855	0.718515		0.740004
mt-Nd3	19113.8	1.45001	0.804582	1.80219	0.0715159	0.718515		2.73209
Nosip	1190.76	-0.203533	0.112872	-1.80321	0.0713548	0.718515		0.868422
Olfr889	70.5665	0.621602	0.34478	1.8029	0.0714046	0.718515		1.53858
Rpl5	967.52	0.357086	0.198216	1.8015	0.0716237	0.718515		1.28084
Zfp36	6232	-0.523187	0.290344	-1.80196	0.071552	0.718515		0.695833
Cd83	879.667	-0.402307	0.223519	-1.79988	0.0718796	0.720584		0.756647
Alox5ap	11867.3	0.242748	0.135005	1.79806	0.072167	0.720635		1.18324
Atp5h	4385.54	0.281284	0.156436	1.79808	0.0721638	0.720635		1.21528
Ece1	197.048	-0.578726	0.321625	-1.79938	0.0719584	0.720635		0.669555
Gm42785	50.4443	-0.883561	0.49143	-1.79794	0.0721866	0.720635		0.542028
Klra7	268.454	-1.05556	0.587191	-1.79765	0.0722324	0.720635		0.481109
Slamf1	48.495	-0.576662	0.320642	-1.79846	0.0721041	0.720635		0.670514
Zbtb37	613.236	-0.596786	0.331717	-1.79908	0.0720057	0.720635		0.661225
Cpe	3.93904	-1.61256	0.897615	-1.7965	0.0724154	0.720895		0.327017
Igfbp4	171.038	-0.940818	0.523772	-1.79623	0.0724572	0.720895		0.520938
Miip	1189.3	0.34988	0.19471	1.79692	0.0723476	0.720895		1.27445
Socs3	6297.95	-0.912557	0.50795	-1.79655	0.0724073	0.720895		0.531243
Agap2	467.375	-0.478234	0.266493	-1.79454	0.0727267	0.721596		0.717856
Rab8a	3289.22	-0.4866	0.271109	-1.79485	0.0726776	0.721596		0.713705
Rbm4	308.938	-0.31485	0.17538	-1.79524	0.0726148	0.721596		0.803935
Rps6ka5	690.751	0.322719	0.179814	1.79474	0.0726945	0.721596		1.25069
Nqo1	125.895	-0.47448	0.264483	-1.79399	0.0728143	0.721972		0.719726
Gng8	1.97643	2.2323	1.24549	1.79231	0.0730841	0.723657		4.69882
Srp54b	85.4118	-1.04409	0.582497	-1.79243	0.0730638	0.723657		0.484952
Paxip1	648.982	-0.277018	0.154647	-1.79129	0.0732464	0.72477		0.825295
Nsmaf	397.481	-0.514615	0.28746	-1.79021	0.0734199	0.725497		0.69998
Sgms2	1307.92	-0.772053	0.431245	-1.79029	0.0734074	0.725497		0.585583
Bag4	376.559	0.222895	0.124586	1.78909	0.0735999	0.726212		1.16707
Dpm3	286.903	0.340411	0.190377	1.78809	0.0737613	0.726212		1.26612
Gm4956	7.48328	-1.38282	0.773354	-1.78809	0.073762	0.726212		0.383467
Mllt6	9135.55	-0.786002	0.439842	-1.78701	0.0739359	0.726212		0.579949
Mocs3	236.705	0.288111	0.161221	1.78706	0.0739281	0.726212		1.22104
Ppp1r14b	1950.93	0.49395	0.276466	1.78666	0.0739929	0.726212		1.4083
Rab37	119.15	-0.770972	0.431043	-1.78862	0.0736757	0.726212		0.586022
Rwdd3	13.3221	0.848553	0.4749	1.7868	0.0739693	0.726212		1.80069
Slc25a19	479.916	-0.27795	0.155538	-1.78702	0.0739343	0.726212		0.824762
Slc25a22	1435.7	-0.351239	0.196303	-1.78927	0.0735713	0.726212		0.78391
Ankrd52	1052.48	-0.580341	0.324909	-1.78616	0.0740731	0.726507		0.668806
Snhg4	29.6802	0.55663	0.311707	1.78575	0.0741402	0.726675		1.47083
Skp2	206.845	0.37384	0.209393	1.78536	0.0742034	0.726803		1.2958
Cd86	486.33	-0.437788	0.245504	-1.78322	0.0745501	0.726806		0.738266
Dhx30	980.475	0.520008	0.291626	1.78313	0.0745645	0.726806		1.43396
Ech1	2205.08	0.361149	0.202576	1.78278	0.0746224	0.726806		1.28445
Enthd1	164.2	-0.535062	0.299801	-1.78472	0.0743062	0.726806		0.690129
Gm49960	108.523	-0.86158	0.483333	-1.78258	0.0746547	0.726806		0.550349
Kif22	666.815	0.627161	0.351642	1.78352	0.0745013	0.726806		1.54452
Lrrc8d	3056.89	-0.310388	0.173913	-1.78473	0.0743053	0.726806		0.806425
Ppip5k1	761.923	0.44177	0.247773	1.78296	0.0745923	0.726806		1.35827
Rbm41	52.4631	-0.712233	0.399433	-1.78311	0.0745682	0.726806		0.610375
Adgre5	3549.9	-0.878602	0.49354	-1.78021	0.0750424	0.727389		0.543894
Arhgap25	3097.87	-0.300768	0.168892	-1.78083	0.0749401	0.727389		0.81182
Fbxo5	386.763	0.413135	0.232108	1.77993	0.0750876	0.727389		1.33158
Gm16459	12.8245	0.825344	0.463241	1.78167	0.0748025	0.727389		1.77196
Htr2c	636.846	0.59881	0.336367	1.78023	0.0750382	0.727389		1.51447
Lrp10	3527.91	-0.455828	0.255932	-1.78105	0.0749044	0.727389		0.729092
Me3	31.0961	-0.768327	0.431277	-1.78152	0.0748279	0.727389		0.587098
Uhrf1bp1	420.602	-0.363466	0.204222	-1.77976	0.0751157	0.727389		0.777295
Afap1l1	8.0271	-0.966867	0.543644	-1.77849	0.0753227	0.727451		0.511616
Jak2	6119.7	-0.770892	0.433442	-1.77854	0.0753155	0.727451		0.586055
Klra5	14.6811	-1.06436	0.598377	-1.77875	0.0752811	0.727451		0.478184
Ptpa	2567.75	0.230836	0.129732	1.77933	0.0751854	0.727451		1.17351
Gm7609	65.9535	-0.643693	0.362124	-1.77755	0.0754785	0.728471		0.640073
Adgb	1228.53	-0.764042	0.429947	-1.77706	0.0755582	0.728486		0.588844
Dnajc13	1697.94	-0.361799	0.203609	-1.77692	0.0755806	0.728486		0.778194
Ahcy	459.03	0.347741	0.195779	1.77619	0.0757011	0.72868		1.27257
Fap	431.886	-0.803038	0.452227	-1.77574	0.0757759	0.72868		0.573141
Kyat3	111.842	0.562292	0.31668	1.77558	0.0758017	0.72868		1.47661
Relb	2174.65	-0.600887	0.338358	-1.77589	0.0757506	0.72868		0.659348
Nol12	663.834	0.271013	0.152674	1.77511	0.0758794	0.728945		1.20666
Eml5	162.425	-0.603912	0.340477	-1.77372	0.0761092	0.729938		0.657967
Sertad3	426.125	-0.381235	0.214953	-1.77357	0.0761337	0.729938		0.76778
Sik3	1513.75	-0.369502	0.208286	-1.77401	0.0760612	0.729938		0.774049
Ubqln2	1276.98	0.460948	0.259973	1.77306	0.0762185	0.730268		1.37645
4833439L19Rik	1173.9	-0.27197	0.154049	-1.76548	0.0774826	0.73127		0.828188
Aida	2203.81	-0.18072	0.10224	-1.76761	0.0771262	0.73127		0.882263
Asb13	559.073	-0.402835	0.227983	-1.76695	0.0772362	0.73127		0.756371
Atp6v1h	2016.66	0.306493	0.173285	1.76872	0.0769412	0.73127		1.2367
B3glct	409.137	0.508612	0.287746	1.76757	0.077132	0.73127		1.42268
Cadm3	1.69891	3.05391	1.72647	1.76887	0.0769149	0.73127		8.30457
Cbfa2t2	472.532	-0.483972	0.273564	-1.76914	0.0768706	0.73127		0.715006
Ccdc180	106.342	0.580044	0.328447	1.76602	0.0773923	0.73127		1.49489
Cep97	190.318	-0.523042	0.295612	-1.76935	0.076835	0.73127		0.695903
Dock9	136.049	-0.776487	0.439711	-1.7659	0.0774119	0.73127		0.583787
Fam71f2	100.876	-0.799477	0.451672	-1.77004	0.0767205	0.73127		0.574557
Gm13341	218.25	0.893703	0.505256	1.76881	0.0769253	0.73127		1.85794
Gm3946	8.47951	-1.07977	0.611238	-1.76654	0.0773059	0.73127		0.473103
Il1f9	4778.51	-0.959208	0.542772	-1.76724	0.0771882	0.73127		0.514339
Mapkapk2	9830.83	-0.637376	0.360523	-1.76792	0.0770742	0.73127		0.642881
Pdhx	352.803	0.300459	0.170052	1.76686	0.0772515	0.73127		1.23154
Prkcq	279.853	-0.803828	0.455265	-1.76562	0.077459	0.73127		0.572827
Prkra	455.533	0.485722	0.274531	1.76928	0.0768476	0.73127		1.40029
Rcc1l	295.501	0.261188	0.147527	1.77044	0.0766536	0.73127		1.19847
Ska3	216.101	0.33246	0.187907	1.76928	0.0768472	0.73127		1.25916
Syde2	144.059	0.600678	0.340154	1.7659	0.0774121	0.73127		1.51643
Thada	362.12	-0.52324	0.29593	-1.76812	0.0770402	0.73127		0.695807
Wrnip1	793.415	0.213461	0.120785	1.76728	0.0771816	0.73127		1.15947
Fam160b2	1176.57	-0.23857	0.135165	-1.76503	0.0775586	0.731512		0.847585
Cldnd2	7.56015	-2.06909	1.17303	-1.76388	0.0777524	0.732365		0.23831
Eif2b3	232.248	0.412547	0.233924	1.76359	0.0778005	0.732365		1.33103
Zbtb21	765.489	-0.386097	0.218881	-1.76396	0.077739	0.732365		0.765197
Bst2	6863.49	-0.293967	0.166757	-1.76285	0.0779253	0.732588		0.815656
Unc93a	94.3475	-0.710564	0.403051	-1.76296	0.0779069	0.732588		0.611081
Acad10	95.9655	-0.508527	0.288561	-1.76229	0.078021	0.732818		0.70294
Pdia6	49.4794	-0.70606	0.400724	-1.76196	0.0780763	0.732818		0.612992
Rpp14	431.308	0.335963	0.190692	1.76181	0.0781012	0.732818		1.26222
Zfp229	81.1226	0.497859	0.282698	1.76109	0.0782224	0.73348		1.41212
Birc5	1714.39	0.546699	0.310611	1.76008	0.0783947	0.733498		1.46074
Kmt5b	1378.97	-0.374585	0.212846	-1.75989	0.0784266	0.733498		0.771327
Nptxr	142.748	0.52904	0.300484	1.76063	0.0783013	0.733498		1.44297
Xrn1	1468.32	-0.301385	0.171219	-1.76023	0.0783687	0.733498		0.811473
Col15a1	1688.45	-0.526633	0.299401	-1.75895	0.0785852	0.734509		0.694173
Hmgcr	1130.32	-0.170727	0.0971072	-1.75813	0.0787255	0.735062		0.888395
Sptbn1	1924.12	0.438254	0.24929	1.75801	0.0787457	0.735062		1.35496
Mfge8	440.539	0.551584	0.313906	1.75716	0.0788898	0.735075		1.46569
Phf11c	256.442	-0.482979	0.274833	-1.75735	0.0788578	0.735075		0.715499
Traf4	156.448	-0.473118	0.269259	-1.75711	0.0788992	0.735075		0.720406
5830417I10Rik	544.238	-0.532979	0.303471	-1.75628	0.0790406	0.73592		0.691126
Dyrk2	1834.48	-0.310228	0.176707	-1.75561	0.0791547	0.736137		0.806514
Lipg	381.335	-1.61335	0.919003	-1.75555	0.0791654	0.736137		0.326837
9130230L23Rik	273.104	-0.699069	0.399112	-1.75156	0.0798497	0.736499		0.61597
Cstdc5	6.17367	-2.85263	1.62552	-1.7549	0.0792756	0.736499		0.138444
Gm15789	19.2254	0.686032	0.391861	1.7507	0.0799975	0.736499		1.60885
Gm49273	310.033	-0.647771	0.369926	-1.75108	0.0799318	0.736499		0.638266
Htra4	32.4181	-0.553276	0.315427	-1.75405	0.0794214	0.736499		0.681471
Kansl3	2032.2	-0.333251	0.190145	-1.75262	0.0796674	0.736499		0.793746
Mall	9.59731	-1.17072	0.668121	-1.75226	0.0797298	0.736499		0.4442
Mastl	207.24	0.390242	0.222566	1.75337	0.0795377	0.736499		1.31061
Mrpl33	2345.92	0.297994	0.170225	1.75059	0.0800167	0.736499		1.22943
Ndufab1	1393.72	0.35855	0.204491	1.75338	0.0795365	0.736499		1.28214
Pdlim2	745.971	-0.475079	0.271094	-1.75245	0.0796963	0.736499		0.719427
Psmg2	478.575	0.240388	0.137075	1.7537	0.0794816	0.736499		1.18131
Psph	222.118	0.336636	0.19202	1.75313	0.0795803	0.736499		1.26281
Sppl2a	5598.49	-0.452705	0.258188	-1.75339	0.0795343	0.736499		0.730672
Stard3	1508.42	-0.346125	0.197609	-1.75156	0.0798491	0.736499		0.786694
Zc3h12a	2651.21	-0.618793	0.353349	-1.75122	0.0799076	0.736499		0.651216
Gm48501	12.88	-1.47052	0.840596	-1.74938	0.0802257	0.737954		0.360852
Atxn2	997.639	0.238845	0.136584	1.74871	0.0803409	0.738013		1.18005
Cct8	5598.25	0.181101	0.10371	1.74623	0.0807712	0.738013		1.13375
Cdca5	267.443	0.410958	0.23524	1.74697	0.0806424	0.738013		1.32957
Ctbp1	3201.56	0.219106	0.125457	1.74647	0.0807296	0.738013		1.16401
Dnajb1	757.291	-0.365847	0.209376	-1.74732	0.0805814	0.738013		0.776013
Fam135a	177.155	0.710574	0.406947	1.74611	0.0807917	0.738013		1.63645
Ftsj1	209.767	-0.353224	0.202227	-1.74668	0.0806937	0.738013		0.782833
Gm18911	21.6961	-0.805663	0.460876	-1.74811	0.0804448	0.738013		0.572099
Nudt5	1146.66	0.266665	0.152502	1.74859	0.0803614	0.738013		1.20302
Ppp1ccb	113.944	-0.651439	0.372883	-1.74703	0.0806319	0.738013		0.636645
Tyrobp	11915.3	-0.335453	0.191947	-1.74763	0.0805274	0.738013		0.792535
Ubtd1	520.708	-0.451263	0.258493	-1.74575	0.0808551	0.738128		0.731402
Gpr132	1827.46	-0.784609	0.449775	-1.74445	0.0810814	0.738597		0.580509
Irf8	3182.68	-0.455292	0.26102	-1.74428	0.0811102	0.738597		0.729363
mt-Nd2	122155	0.857136	0.49126	1.74477	0.0810249	0.738597		1.81144
Plcg2	2024.68	-0.244903	0.140402	-1.7443	0.0811069	0.738597		0.843873
Mterf3	886.024	0.268569	0.154002	1.74394	0.08117	0.738678		1.20461
Ak7	19.4685	-0.930016	0.534666	-1.73943	0.0819584	0.739429		0.524853
Arfip2	666.352	-0.255647	0.146784	-1.74166	0.0815679	0.739429		0.837611
Celf2	9430.51	0.318787	0.183072	1.74132	0.0816275	0.739429		1.24728
Eomes	203.962	-0.961628	0.553408	-1.73765	0.0822733	0.739429		0.513477
Erap1	3139.76	-0.505654	0.290797	-1.73885	0.0820605	0.739429		0.704341
F11	21.3604	-0.963482	0.553682	-1.74014	0.0818348	0.739429		0.512818
Gart	1179.66	0.395252	0.227432	1.73789	0.0822301	0.739429		1.31517
Gdpd5	82.8003	-0.812268	0.467237	-1.73845	0.0821314	0.739429		0.569486
Krt7	106.297	-0.63743	0.36602	-1.74152	0.0815926	0.739429		0.642857
Lamb3	621.994	-0.941601	0.541725	-1.73815	0.0821837	0.739429		0.520655
Marcksl1	8353.63	-1.24995	0.717307	-1.74256	0.0814098	0.739429		0.420462
Mrto4	1006.03	0.274162	0.15767	1.73883	0.0820643	0.739429		1.20929
Naip1	81.7358	0.537236	0.308799	1.73976	0.0819016	0.739429		1.45119
Nuak2	1406.77	-0.328557	0.188989	-1.7385	0.0821228	0.739429		0.796333
Plcl2	1939.36	-0.331507	0.190842	-1.73707	0.082374	0.739429		0.794706
Qrich1	1843.16	-0.34888	0.200411	-1.74082	0.081715	0.739429		0.785193
Rps18-ps5	12.587	-0.809853	0.465259	-1.74065	0.0817453	0.739429		0.57044
Slc11a1	4449.73	-0.887212	0.510677	-1.73733	0.0823297	0.739429		0.540658
Thy1	1112.5	-0.825949	0.474182	-1.74184	0.0815365	0.739429		0.564111
Tmem116	11.1626	-0.86597	0.496996	-1.74241	0.0814366	0.739429		0.548677
Trib1	3491.61	-0.554925	0.319304	-1.73792	0.0822253	0.739429		0.680693
Ulk1	1114.18	-0.297613	0.170752	-1.74296	0.0813415	0.739429		0.813598
Dpys	12.8286	-1.18435	0.682114	-1.73629	0.0825125	0.739578		0.440023
Nnt	551.271	0.266444	0.153471	1.73612	0.0825435	0.739578		1.20284
Pik3r5	5954.26	-0.322833	0.185929	-1.73632	0.0825068	0.739578		0.799498
Bcorl1	319.986	-0.324444	0.18699	-1.73509	0.0827244	0.739914		0.798606
Chmp2a	3097.24	-0.157428	0.0907471	-1.73479	0.0827773	0.739914		0.896622
Galnt3	934.728	0.47175	0.271875	1.73517	0.08271	0.739914		1.38679
Pimreg	265.497	0.433161	0.249696	1.73475	0.0827851	0.739914		1.35019
Gm36028	10.1112	1.04193	0.601121	1.73331	0.0830406	0.740829		2.05898
Pabpc4	1357.63	0.339843	0.196026	1.73366	0.0829788	0.740829		1.26562
Siva1	719.901	0.231576	0.133603	1.73331	0.0830399	0.740829		1.17412
Trp53	1400.83	-0.247776	0.142988	-1.73285	0.0831222	0.7411		0.842194
Trbv1	6.48969	-1.95763	1.13005	-1.73234	0.0832123	0.741448		0.25745
Mgl2	14.1417	-0.839061	0.484738	-1.73096	0.0834592	0.743192		0.559007
Atp1b1	215.256	-0.610703	0.354219	-1.72408	0.0846932	0.743755		0.654878
Atxn7l3b	4450.67	0.229529	0.132898	1.7271	0.0841489	0.743755		1.17245
Brd4	7827.25	-0.266747	0.154338	-1.72833	0.0839285	0.743755		0.831192
Dolk	344.685	0.245293	0.142202	1.72497	0.0845333	0.743755		1.18533
Fnbp4	6115.19	-0.477693	0.276994	-1.72456	0.0846061	0.743755		0.718125
Gm12403	4.46079	-1.55246	0.897581	-1.7296	0.0837018	0.743755		0.340929
Gm21092	22.5706	-0.864794	0.501504	-1.7244	0.0846353	0.743755		0.549125
Gm5928	11.7773	-0.784966	0.453967	-1.72912	0.0837868	0.743755		0.580366
L3hypdh	18.3001	0.642233	0.372674	1.72331	0.0848325	0.743755		1.56074
Lrp12	2074.87	0.410627	0.23799	1.72539	0.0844567	0.743755		1.32926
Ndufb7	2696.37	0.331876	0.192419	1.72476	0.0845713	0.743755		1.25865
Penk	147.097	0.496917	0.288284	1.72371	0.0847608	0.743755		1.41119
Pnpla8	3006.91	0.518217	0.300268	1.72585	0.0843746	0.743755		1.43218
Ppan	906.834	0.222621	0.129117	1.72419	0.084674	0.743755		1.16685
Procr	636.077	-0.49463	0.286958	-1.7237	0.0847615	0.743755		0.709744
Slc25a24	2067.43	0.400072	0.231563	1.7277	0.0840417	0.743755		1.31957
Smim27	102.631	0.414294	0.240009	1.72616	0.0843179	0.743755		1.33265
Smpdl3b	2948.81	-0.365055	0.211121	-1.72913	0.083786	0.743755		0.77644
Sod2	15530.5	-0.766039	0.443156	-1.7286	0.0838811	0.743755		0.58803
Tent5a	5568.69	-0.310798	0.180092	-1.72577	0.0843884	0.743755		0.806196
Tmem250-ps	921.34	0.22897	0.132504	1.72803	0.0839831	0.743755		1.172
Tor1a	1068.55	-0.237852	0.138031	-1.72318	0.0848555	0.743755		0.848007
Vps37b	969.229	-0.623044	0.360737	-1.72714	0.0841426	0.743755		0.6493
Vps54	3811.75	-0.363229	0.210779	-1.72327	0.0848394	0.743755		0.777423
Vwf	2168.26	0.395637	0.228912	1.72833	0.0839284	0.743755		1.31552
Xrcc4	204.098	-0.246567	0.14282	-1.72642	0.0842718	0.743755		0.8429
Atp5l	5046.58	0.36663	0.213186	1.71977	0.0854747	0.743927		1.28934
Atpif1	2859.32	0.437941	0.254381	1.72159	0.0851433	0.743927		1.35467
B3galt6	164.464	0.328085	0.19055	1.72178	0.0851099	0.743927		1.25535
Bambi	61.3951	-0.760899	0.442782	-1.71845	0.0857143	0.743927		0.590129
Bbs2	163.726	0.274399	0.159691	1.71831	0.0857404	0.743927		1.20949
BC003965	796.252	0.187239	0.108987	1.71799	0.0857982	0.743927		1.13858
Card6	325.686	-0.675014	0.392335	-1.72051	0.0853405	0.743927		0.626326
Emid1	40.8835	-1.05505	0.613304	-1.72027	0.0853831	0.743927		0.481281
Endod1	292.034	-0.355814	0.206739	-1.72108	0.0852369	0.743927		0.781428
F830016B08Rik	50.0924	-0.729243	0.423619	-1.72146	0.085167	0.743927		0.60322
Fam83d	84.532	0.491989	0.286352	1.71813	0.0857737	0.743927		1.40638
Haus1	307.088	0.372682	0.216448	1.72181	0.0851046	0.743927		1.29476
Lztfl1	746.99	-0.229175	0.13334	-1.71874	0.0856626	0.743927		0.853122
Marchf5	1609.92	-0.224438	0.130489	-1.71997	0.0854376	0.743927		0.855928
Mlec	4145.08	0.254411	0.147921	1.71992	0.0854478	0.743927		1.19285
Rbm14	946.684	0.258961	0.150582	1.71973	0.0854808	0.743927		1.19662
Sec61b	2516.69	0.357193	0.207762	1.71924	0.0855705	0.743927		1.28093
Stil	209.14	0.420027	0.244466	1.71814	0.0857703	0.743927		1.33795
Gm10293	10.4116	-1.02822	0.598698	-1.71742	0.0859024	0.744385		0.490316
Otud5	5822.42	-0.394224	0.229674	-1.71645	0.0860796	0.745475		0.760898
Nmrk1	483.159	-0.490002	0.285537	-1.71608	0.0861482	0.745624		0.712024
Ppp2r2a	1567.48	-0.234912	0.13697	-1.71506	0.0863348	0.745904		0.849737
Raver1	662.987	-0.70664	0.411921	-1.71548	0.0862577	0.745904		0.612745
Wdr11	1321.16	0.466742	0.272126	1.71517	0.086314	0.745904		1.38199
Ifitm1	1452.92	-0.904082	0.527268	-1.71465	0.0864087	0.746098		0.534373
Armc7	966.494	-0.434434	0.253761	-1.71198	0.0868997	0.749341		0.739984
Dus1l	687.342	0.207653	0.121272	1.71229	0.0868426	0.749341		1.15481
Mndal	2432.67	-0.518476	0.302889	-1.71177	0.0869392	0.749341		0.698109
C4b	358.706	-0.664178	0.388265	-1.71063	0.0871497	0.749362		0.631048
Ccl2	1287.33	-0.948918	0.554825	-1.7103	0.08721	0.749362		0.518021
Mrpl2	803.767	0.359971	0.210436	1.71059	0.0871563	0.749362		1.2834
Ribc1	42.7575	-0.46316	0.270721	-1.71084	0.08711	0.749362		0.725395
Tmem109	1281.02	0.382627	0.223733	1.71019	0.0872302	0.749362		1.30371
Ust	45.0341	-0.960403	0.561614	-1.71008	0.0872516	0.749362		0.513913
Olfr1336	46.6356	-0.575841	0.336995	-1.70875	0.0874967	0.750578		0.670895
Tfip11	857.025	-0.428214	0.250573	-1.70894	0.0874629	0.750578		0.743181
Exoc3l2	1.41438	2.59629	1.51984	1.70827	0.0875869	0.750717		6.0473
Zfp687	668.259	-0.427439	0.250241	-1.70811	0.0876164	0.750717		0.743581
C1qbp	1145.15	0.401781	0.235379	1.70695	0.0878314	0.751389		1.32114
Mrpl41	743.982	0.283019	0.165813	1.70686	0.0878483	0.751389		1.21674
Polr1e	214.301	0.325559	0.190737	1.70685	0.0878502	0.751389		1.25315
Slc40a1	815.49	-0.706606	0.414097	-1.70638	0.0879378	0.751695		0.61276
Ttll7	32.314	0.847017	0.496669	1.70539	0.088121	0.752817		1.79878
Cables1	152.09	-0.380774	0.223319	-1.70506	0.0881824	0.752898		0.768025
Mon1b	1117.93	-0.336772	0.197568	-1.70458	0.0882721	0.753221		0.791811
9930012K11Rik	79.7348	-0.706033	0.417344	-1.69173	0.0906981	0.753296		0.613004
Ablim3	13.4273	-1.19841	0.704833	-1.70027	0.0890797	0.753296		0.435756
Adh7	26.4841	-1.80527	1.0671	-1.69175	0.0906939	0.753296		0.286128
Adnp	88.0675	-0.851778	0.505135	-1.68624	0.0917496	0.753296		0.554101
Afap1	1181.01	0.441756	0.259975	1.69922	0.0892769	0.753296		1.35826
Baiap3	150.485	-0.932337	0.552462	-1.6876	0.0914872	0.753296		0.524009
Btaf1	1039.78	-0.372548	0.220571	-1.68901	0.0912174	0.753296		0.772417
Ccdc32	297.43	0.254565	0.149437	1.70349	0.0884762	0.753296		1.19298
Ccnyl1	548.951	-0.57811	0.341517	-1.69277	0.0904991	0.753296		0.669841
Cdc16	567.875	0.316664	0.187996	1.68442	0.0921	0.753296		1.24545
Cenpl	344.12	-0.244418	0.144641	-1.68983	0.09106	0.753296		0.844156
Cnst	687.629	-0.351065	0.206142	-1.70303	0.0885633	0.753296		0.784005
Dcaf13	2029.6	0.331744	0.195709	1.69509	0.0900585	0.753296		1.25853
Ddx41	949.314	-0.241354	0.1424	-1.6949	0.0900946	0.753296		0.845951
Dusp28	198.075	-0.372622	0.220162	-1.69249	0.0905522	0.753296		0.772377
Edn1	139.788	-0.810641	0.479909	-1.68915	0.0911901	0.753296		0.570129
Exoc3l4	239.121	-0.614399	0.3629	-1.69302	0.090451	0.753296		0.653202
Fam102a	1538.88	-0.566714	0.33624	-1.68545	0.0919026	0.753296		0.675153
Gm13722	24.5307	-0.825832	0.489142	-1.68833	0.091348	0.753296		0.564157
Gm13767	12.1409	-2.00975	1.1928	-1.68491	0.0920059	0.753296		0.248316
Gm45799	55.6571	-0.855766	0.502852	-1.70182	0.0887884	0.753296		0.552572
Gorasp2	2320.23	0.265294	0.157102	1.68867	0.0912833	0.753296		1.20188
Gpsm2	330.64	0.36799	0.217624	1.69094	0.0908483	0.753296		1.29055
Heatr9	16.2691	-1.15347	0.684828	-1.68432	0.0921206	0.753296		0.449544
Ifngr1	2683.87	-0.285046	0.168949	-1.68717	0.0915707	0.753296		0.820716
Ift27	193.859	0.489188	0.288298	1.69681	0.0897318	0.753296		1.40365
Kctd1	16.9406	-0.686114	0.403853	-1.69892	0.089334	0.753296		0.621526
Kit	422.436	-0.79948	0.473901	-1.68702	0.0915995	0.753296		0.574556
Klhl21	897.952	0.268209	0.158927	1.68762	0.0914833	0.753296		1.20431
Kmt2b	2572.98	-0.423396	0.248595	-1.70315	0.0885391	0.753296		0.745667
Kmt2d	6273.04	-0.557151	0.328766	-1.69467	0.0901377	0.753296		0.679643
Lmf1	324.299	0.366062	0.216449	1.69122	0.090795	0.753296		1.28883
Mcee	469.642	0.431477	0.253814	1.69997	0.0891367	0.753296		1.34861
Mcm9	379.622	-0.491439	0.291554	-1.68559	0.0918754	0.753296		0.711315
Mob3b	1204.98	0.367594	0.216222	1.70008	0.0891162	0.753296		1.2902
Mpp6	715.431	0.289613	0.17083	1.69533	0.0900122	0.753296		1.22231
mt-Nd1	182473	0.835813	0.492205	1.6981	0.0894892	0.753296		1.78486
Ncoa3	3187.74	-0.391913	0.23056	-1.69983	0.0891626	0.753296		0.762119
P4hb	9260.53	0.375289	0.222192	1.68903	0.0912135	0.753296		1.2971
Pacsin3	113.747	0.473333	0.280307	1.68862	0.0912915	0.753296		1.38831
Pex13	661.12	-0.383973	0.225762	-1.70079	0.0889832	0.753296		0.766324
Phc1	337.816	-0.353628	0.209688	-1.68645	0.0917092	0.753296		0.782614
Pisd-ps1	94.9458	-0.532687	0.313237	-1.70059	0.0890204	0.753296		0.691266
Plekhm2	3665.82	-0.211176	0.124324	-1.69859	0.0893958	0.753296		0.863833
Pltp	2022.73	0.486734	0.288948	1.6845	0.0920848	0.753296		1.40127
Ppil3	426.262	0.235532	0.13939	1.68974	0.0910786	0.753296		1.17734
Prex1	4402.38	-0.236384	0.14019	-1.68617	0.0917628	0.753296		0.84887
Racgap1	1183.2	0.379956	0.225445	1.68536	0.0919194	0.753296		1.3013
Rasal2	144.792	0.436701	0.258492	1.68942	0.0911397	0.753296		1.35351
Rcn2	626.465	0.388995	0.229033	1.69843	0.0894274	0.753296		1.30948
Rel	1908.3	-0.559665	0.330508	-1.69335	0.0903895	0.753296		0.67846
Rpl9-ps7	8.96385	-1.21937	0.716701	-1.70136	0.0888745	0.753296		0.42947
Rps19-ps6	13.6297	0.909339	0.539584	1.68526	0.0919385	0.753296		1.87819
Scaf4	1110.84	-0.269237	0.159851	-1.6843	0.0921237	0.753296		0.829758
Sh3glb1	7816.93	-0.262365	0.155344	-1.68893	0.0912327	0.753296		0.83372
Shf	60.3257	-0.423769	0.250562	-1.69127	0.0907845	0.753296		0.745474
Stambp	524.223	0.371813	0.22054	1.68592	0.0918112	0.753296		1.29398
Stat4	325.787	-0.53749	0.317789	-1.69134	0.0907712	0.753296		0.688968
Stau1	1772.13	-0.203091	0.120158	-1.6902	0.0909901	0.753296		0.868687
Stmn1	5536	0.516582	0.305651	1.69011	0.0910077	0.753296		1.43056
Stradb	449.316	0.200721	0.117798	1.70395	0.0883902	0.753296		1.14927
Tef	697.835	0.39577	0.234219	1.68975	0.0910767	0.753296		1.31564
Tiam2	32.8528	-0.881992	0.523408	-1.68509	0.0919706	0.753296		0.542618
Tkt	8710.6	0.378912	0.223725	1.69365	0.0903319	0.753296		1.30036
Tlcd1	285.953	-0.45959	0.270978	-1.69604	0.0898778	0.753296		0.727193
Tmem127	3167.9	-0.241157	0.143062	-1.68568	0.0918565	0.753296		0.846066
Tmem131	1114.34	-0.356938	0.211234	-1.68978	0.091071	0.753296		0.78082
Tram2	341.733	-0.256684	0.152117	-1.68741	0.091524	0.753296		0.83701
Troap	149.074	0.573636	0.337508	1.69962	0.0892022	0.753296		1.48827
Uevld	314.768	0.250076	0.147521	1.69519	0.0900399	0.753296		1.18927
Vasp	16133.7	-0.418136	0.247462	-1.6897	0.0910863	0.753296		0.748391
Vrk1	2027.51	0.327156	0.193314	1.69235	0.090579	0.753296		1.25454
Yju2	298.529	-0.318804	0.188457	-1.69165	0.0907121	0.753296		0.801735
Zfp821	230.623	-0.392151	0.23162	-1.69308	0.0904408	0.753296		0.761993
Itm2b	21703	-0.298923	0.177615	-1.68298	0.0923785	0.753339		0.812859
Perm1	37.6731	-0.912619	0.54228	-1.68293	0.0923887	0.753339		0.53122
Prdx5	18916.1	-0.437897	0.260183	-1.68303	0.092369	0.753339		0.73821
Tnfrsf25	42.6004	-0.918798	0.545882	-1.68314	0.0923473	0.753339		0.528949
Wac	2193.68	-0.258652	0.153615	-1.68377	0.0922261	0.753339		0.835869
Mrc1	11023.9	0.687559	0.40865	1.68251	0.0924692	0.753572		1.61056
Bop1	640.333	-0.225127	0.133894	-1.68138	0.0926887	0.753677		0.85552
Erp44	1713.35	0.199801	0.118869	1.68084	0.0927939	0.753677		1.14854
Lrrc49	166.308	-0.488789	0.290702	-1.68141	0.0926833	0.753677		0.712623
Ncapg	436.198	0.44383	0.264017	1.68107	0.0927502	0.753677		1.36021
Ppp6r1	3153.28	-0.301504	0.17934	-1.68118	0.0927275	0.753677		0.811406
Triqk	1.70473	-2.45168	1.45841	-1.68107	0.09275	0.753677		0.182798
AA467197	9827.47	-0.526521	0.313433	-1.67985	0.0929858	0.753784		0.694227
Nnat	11.5339	-1.05372	0.627421	-1.67945	0.0930646	0.753784		0.481724
Pet100	1479.33	0.254179	0.151356	1.67934	0.0930852	0.753784		1.19266
Rnf125	22.6621	-0.875569	0.521266	-1.67969	0.0930167	0.753784		0.545039
Tlr5	97.7271	-0.435887	0.259382	-1.68048	0.0928632	0.753784		0.739239
Tmub2	1600.09	-0.274267	0.163335	-1.67917	0.0931187	0.753784		0.826871
Psme2b	1814.72	-0.422459	0.251665	-1.67866	0.0932185	0.75417		0.746152
Abca5	33.7167	0.522712	0.311586	1.67758	0.0934287	0.754338		1.43665
F10	7998.75	-0.454669	0.271097	-1.67714	0.0935142	0.754338		0.729678
Gpr37	79.1411	-0.618071	0.368512	-1.67721	0.0935021	0.754338		0.651542
Lrrd1	9.28656	-1.08902	0.649401	-1.67696	0.0935512	0.754338		0.470081
Tnfrsf23	2306.65	-0.504412	0.300687	-1.67753	0.0934383	0.754338		0.704947
Zfp524	353.037	0.28372	0.169078	1.67804	0.0933398	0.754338		1.21733
Lpar4	32.8728	1.14377	0.682245	1.67648	0.0936434	0.754662		2.20958
Anapc13	644.747	0.278631	0.166277	1.67571	0.0937957	0.75505		1.21304
Prdm9	398.591	-0.41298	0.246438	-1.6758	0.093778	0.75505		0.75107
Gpr85	45.3123	0.479052	0.285958	1.67525	0.0938853	0.755352		1.39383
Eppk1	12.903	-0.942451	0.562761	-1.67469	0.0939946	0.755812		0.520348
Ccdc107	390.51	0.308333	0.184152	1.67433	0.0940649	0.755958		1.23828
Ccdc85b	259.122	0.466676	0.278978	1.67281	0.0943653	0.75622		1.38192
Fpr3	23.2655	-1.28078	0.766356	-1.67126	0.0946708	0.75622		0.411573
Ly6g5b	28.2358	-0.76738	0.458577	-1.67339	0.0942499	0.75622		0.587483
Plscr4	262.838	0.63011	0.376524	1.67349	0.0942308	0.75622		1.54768
Ralgapa1	1148.19	-0.345834	0.206797	-1.67234	0.0944579	0.75622		0.786853
Rbl2	1049.53	-0.366468	0.21909	-1.67268	0.0943897	0.75622		0.775679
Sbno1	7144.3	0.36738	0.219802	1.67142	0.0946393	0.75622		1.29001
Sec24b	1918.22	-0.469859	0.281003	-1.67208	0.0945086	0.75622		0.722035
St3gal1	3650.31	-0.732401	0.438207	-1.67136	0.0946509	0.75622		0.601901
Tnrc18	3019.87	-0.525222	0.314251	-1.67135	0.0946528	0.75622		0.694852
Zfp950	1433.5	0.402622	0.2409	1.67132	0.0946575	0.75622		1.32191
Serac1	206.266	-0.666425	0.398949	-1.67045	0.0948298	0.757072		0.630066
4930431P19Rik	47.2989	0.575666	0.344803	1.66955	0.0950089	0.757668		1.49036
Rpl10	883.893	-0.443771	0.265784	-1.66967	0.0949856	0.757668		0.73521
AI661453	24.0526	-1.33935	0.802629	-1.66871	0.0951753	0.757746		0.395198
Ranbp10	1219.76	-0.340317	0.203919	-1.66888	0.0951404	0.757746		0.789868
Satb1	813.612	-0.579227	0.347066	-1.66893	0.0951317	0.757746		0.669322
Coq7	340.972	0.422071	0.253276	1.66644	0.0956249	0.757997		1.33985
Exosc5	1085.56	0.16998	0.101997	1.66653	0.0956086	0.757997		1.12504
Hmgxb4	683.862	-0.202493	0.121419	-1.66772	0.0953721	0.757997		0.869048
Noxred1	76.5039	-0.653177	0.391644	-1.66778	0.0953593	0.757997		0.635878
Nsl1	145.4	0.434743	0.260856	1.6666	0.0955941	0.757997		1.35167
Pnpla2	2153.5	-0.358272	0.214942	-1.66683	0.095548	0.757997		0.780098
Sdcbp2	21.5058	-0.624594	0.374728	-1.66679	0.0955554	0.757997		0.648602
Tex14	27.1769	0.810953	0.486316	1.66754	0.0954066	0.757997		1.75437
Bid	1802.08	-0.609217	0.365729	-1.66576	0.0957614	0.75825		0.655553
Dgkh	460.185	-0.543011	0.325981	-1.66577	0.0957584	0.75825		0.686337
5830411N06Rik	136.171	-0.626126	0.376137	-1.66462	0.095988	0.758527		0.647914
Noxo1	57.5491	0.40357	0.242404	1.66487	0.0959393	0.758527		1.32278
Pon3	938.797	0.382957	0.23001	1.66496	0.0959209	0.758527		1.30401
Tonsl	189.1	0.37508	0.22537	1.66429	0.0960552	0.758527		1.29691
Tubgcp4	1129.1	-0.363254	0.218266	-1.66427	0.0960578	0.758527		0.777409
Acsbg1	138.264	-0.907428	0.545416	-1.66373	0.0961654	0.758964		0.533135
Filip1l	4024.04	-0.472566	0.284107	-1.66334	0.0962442	0.759173		0.720681
Gm5970	53.9073	-0.662804	0.398552	-1.66303	0.096306	0.759247		0.631649
Atp5mpl	2610.93	0.290107	0.174493	1.66257	0.0963976	0.759557		1.22273
Rpl36a-ps1	133.49	0.920071	0.553533	1.66218	0.0964768	0.759768		1.89221
Ccsap	48.1817	0.574183	0.345837	1.66027	0.0968597	0.761956		1.48883
Sbno2	7400.76	-0.472089	0.284328	-1.66037	0.0968406	0.761956		0.72092
Esr1	54.9591	-0.548163	0.330539	-1.65839	0.0972386	0.762507		0.68389
Gm15460	27.3622	1.00758	0.607482	1.65862	0.0971924	0.762507		2.01054
Gm49331	66.9276	-0.372447	0.224543	-1.65869	0.0971787	0.762507		0.772471
Hip1r	1667.41	-0.603928	0.364389	-1.65737	0.097444	0.762507		0.65796
Ldlrap1	1209.64	-0.275136	0.165897	-1.65848	0.0972209	0.762507		0.826372
Pkp3	121.73	-0.881186	0.531742	-1.65717	0.0974853	0.762507		0.542921
Ppp4r2	4880.35	-0.496724	0.299638	-1.65775	0.0973686	0.762507		0.708714
Selenoi	472.096	0.253728	0.152975	1.65862	0.0971916	0.762507		1.19228
Slc38a1	2436.12	-0.312622	0.188651	-1.65715	0.0974892	0.762507		0.805177
Tceal8	325.621	0.427276	0.257853	1.65706	0.097508	0.762507		1.34469
Wdr83	380.535	0.340134	0.20522	1.65741	0.0974364	0.762507		1.26587
Slc10a7	381.39	0.327833	0.197904	1.65653	0.0976148	0.762931		1.25513
Cxcr6	392.163	-0.785599	0.474497	-1.65564	0.0977938	0.763242		0.580111
Dmap1	447.661	0.231535	0.139907	1.65492	0.0979405	0.763242		1.17408
Foxd4	5.11929	-1.73573	1.04882	-1.65493	0.0979396	0.763242		0.300258
Mycbpap	12.7046	1.07157	0.647284	1.65549	0.0978258	0.763242		2.10172
Pgghg	557.661	-0.353065	0.213306	-1.6552	0.0978832	0.763242		0.782919
Slc9a6	808.34	0.32889	0.198805	1.65434	0.0980591	0.763242		1.25605
Txnrd3	44.8732	0.426918	0.258034	1.6545	0.0980255	0.763242		1.34436
Vps36	996.311	0.342894	0.20728	1.65426	0.0980755	0.763242		1.2683
Ntng2	1396.61	-1.58004	0.955367	-1.65386	0.0981559	0.763458		0.334472
Cd74	27245.4	-0.657366	0.397665	-1.65306	0.0983177	0.764307		0.634035
Tm4sf19	53.5872	-0.724269	0.438402	-1.65207	0.0985209	0.765154		0.605304
Zfp513	1144.41	-0.239619	0.145047	-1.65201	0.0985321	0.765154		0.846969
Ddx3y	2306.41	0.376329	0.227884	1.6514	0.0986563	0.765585		1.29803
Ly96	591.424	-0.315399	0.19101	-1.65122	0.0986932	0.765585		0.803629
H2bc4	2322.03	0.407198	0.246661	1.65084	0.0987722	0.765788		1.32611
Chst15	929.478	-0.700021	0.424182	-1.65028	0.098885	0.765844		0.615563
Myef2	538.213	0.325607	0.197295	1.65035	0.0988707	0.765844		1.25319
Limd2	1011.16	-0.68125	0.412941	-1.64975	0.098994	0.76587		0.623625
Rfc3	430.017	0.355557	0.215503	1.64989	0.0989653	0.76587		1.27948
Gm43213	67.2335	-0.657217	0.398513	-1.64917	0.0991121	0.766375		0.6341
Hgf	59.4188	-0.421642	0.255717	-1.64886	0.0991756	0.766458		0.746575
Stfa3	10.6345	-1.75435	1.06419	-1.64853	0.0992442	0.76658		0.296407
Depdc1b	100.524	0.50475	0.306255	1.64814	0.0993249	0.766794		1.41888
Apol9a	49.0579	-0.655602	0.399386	-1.64153	0.100688	0.767254		0.63481
Bloc1s1	1011.2	0.224764	0.137005	1.64056	0.100889	0.767254		1.16859
Cenph	219.366	0.472249	0.287937	1.64011	0.100981	0.767254		1.38727
Cox16	983.815	0.424939	0.259501	1.63753	0.10152	0.767254		1.34252
Ctsw	1185.24	-0.851078	0.519613	-1.63791	0.101441	0.767254		0.55437
Cxcl2	5776.57	-0.870742	0.530622	-1.64098	0.100801	0.767254		0.546866
Emc6	1604.49	0.307984	0.18721	1.64513	0.0999431	0.767254		1.23798
Fabp4	2431.42	0.719943	0.437357	1.64612	0.0997388	0.767254		1.64712
Gm15539	15.9708	-0.723736	0.440354	-1.64353	0.100272	0.767254		0.605527
Gm4356	102.361	0.343288	0.209116	1.64161	0.10067	0.767254		1.26864
Gm48583	82.488	-3.38728	2.06157	-1.64306	0.10037	0.767254		0.0955714
Gm5138	3.67455	-2.41995	1.47063	-1.64552	0.099862	0.767254		0.186863
Gm5294	12.1905	-1.35968	0.830534	-1.63712	0.101606	0.767254		0.389668
Gpx4	6188.37	0.478012	0.291814	1.63807	0.101406	0.767254		1.39282
H2-Oa	88.7959	-0.594564	0.362512	-1.64012	0.10098	0.767254		0.662245
Kif18a	100.393	0.440265	0.268907	1.63724	0.101581	0.767254		1.35685
Kif3a	493.785	0.389054	0.236823	1.6428	0.100424	0.767254		1.30953
Klhl9	2913.79	0.373925	0.227138	1.64625	0.0997126	0.767254		1.29587
Mtrr	186.165	0.342549	0.208256	1.64485	0.100001	0.767254		1.26799
Nacc1	1339.39	-0.178536	0.108846	-1.64025	0.100952	0.767254		0.883599
Ndufa4	1490.28	0.362625	0.221363	1.63815	0.101391	0.767254		1.28576
Neil3	426.53	0.441739	0.269427	1.63955	0.1011	0.767254		1.35824
P4htm	8.71974	-1.37276	0.836476	-1.64112	0.100772	0.767254		0.386152
Plekhg2	217.547	-0.568798	0.346532	-1.6414	0.100714	0.767254		0.674178
Plgrkt	4915.97	-0.233221	0.141963	-1.64283	0.100417	0.767254		0.850733
Prnp	841.937	-0.89885	0.546993	-1.64326	0.10033	0.767254		0.536314
Pxn	10144.9	-0.579135	0.352872	-1.6412	0.100755	0.767254		0.669365
Rere	1401.59	-0.467655	0.285236	-1.63953	0.101102	0.767254		0.723139
Rhog	9361.46	-0.188403	0.114783	-1.64138	0.100719	0.767254		0.877577
Rnf6	922.983	-0.406365	0.247032	-1.64499	0.0999715	0.767254		0.754522
Sfi1	665.091	-0.349583	0.213254	-1.63928	0.101155	0.767254		0.784811
Slco3a1	1675.87	-0.638137	0.389097	-1.64005	0.100996	0.767254		0.642542
Snta1	182.951	0.386719	0.235463	1.64238	0.100512	0.767254		1.30742
Tfdp1	1214.86	0.200205	0.122177	1.63865	0.101286	0.767254		1.14886
Tmem163	14.7012	-1.37583	0.836701	-1.64435	0.100103	0.767254		0.38533
Togaram1	702.134	0.44669	0.271849	1.64315	0.100352	0.767254		1.36291
Uchl5	1235.91	0.231371	0.140662	1.64487	0.0999959	0.767254		1.17395
Usp42	724.245	0.295804	0.180642	1.63752	0.101523	0.767254		1.22757
Wdr18	473.969	0.225914	0.137855	1.63878	0.101259	0.767254		1.16952
Wdr35	49.12	0.389015	0.237416	1.63853	0.101311	0.767254		1.3095
Ybx1	13440.6	0.266657	0.162749	1.63846	0.101326	0.767254		1.20302
Zfand1	259.78	0.302673	0.18483	1.63758	0.10151	0.767254		1.23343
Map7d3	280.722	0.72882	0.445424	1.63624	0.10179	0.768242		1.65728
Npdc1	15.2764	0.802841	0.490754	1.63593	0.101854	0.768325		1.74453
Adgrg5	304.796	-0.809329	0.498703	-1.62287	0.104617	0.770113		0.570647
Adsl	430.614	-0.36179	0.223419	-1.61933	0.105376	0.770113		0.778199
Camk2b	50.4062	-0.942268	0.580251	-1.6239	0.104398	0.770113		0.520414
Ccdc154	25.4367	-0.648683	0.400586	-1.61934	0.105374	0.770113		0.637862
Cd93	1219.7	0.375301	0.231241	1.62298	0.104593	0.770113		1.29711
Dmc1	11.2024	1.20073	0.740967	1.62049	0.105128	0.770113		2.29855
Dusp16	1781.44	-0.82099	0.505382	-1.62449	0.104271	0.770113		0.566053
Etfrf1	601.277	0.271805	0.166689	1.63061	0.102972	0.770113		1.20732
Etnk1	2147.97	-0.484803	0.297103	-1.63177	0.102728	0.770113		0.714594
Ets2	5711.88	-0.729512	0.449657	-1.62237	0.104724	0.770113		0.603108
Fopnl	702.279	0.209703	0.128727	1.62905	0.103302	0.770113		1.15645
Fubp3	603.66	0.62467	0.385141	1.62193	0.104819	0.770113		1.54186
Galnt7	1249.09	0.430479	0.26579	1.61962	0.105314	0.770113		1.34768
Gimap1	270.467	-0.636938	0.393498	-1.61866	0.105521	0.770113		0.643076
Gkap1	191.793	0.368093	0.226078	1.62817	0.10349	0.770113		1.29065
Glyctk	32.13	-0.63814	0.391999	-1.62791	0.103544	0.770113		0.642541
Gm12058	15.443	-0.764737	0.471203	-1.62295	0.104601	0.770113		0.588561
Gm14308	60.9283	1.0797	0.663055	1.62838	0.103445	0.770113		2.1136
Gm18180	0.869485	-3.22865	1.97842	-1.63193	0.102694	0.770113		0.106679
Gm50083	43.7346	-0.602526	0.371789	-1.62061	0.105101	0.770113		0.6586
Gm7213	18.6665	-0.797476	0.489339	-1.6297	0.103165	0.770113		0.575355
Gng10	1214.06	0.51075	0.315589	1.6184	0.105576	0.770113		1.42479
Gucy2c	355.744	-0.576318	0.353786	-1.629	0.103312	0.770113		0.670673
Hook1	178.601	0.421786	0.259251	1.62694	0.10375	0.770113		1.33958
Il6	54.4406	-0.824259	0.506912	-1.62604	0.103941	0.770113		0.564772
Jade1	920.671	0.370394	0.22742	1.62867	0.103382	0.770113		1.29271
Jkamp	1035.15	0.19231	0.118381	1.62449	0.10427	0.770113		1.14259
Kdr	201.58	-0.740072	0.454287	-1.62909	0.103295	0.770113		0.598709
Kif14	266.345	0.308482	0.190287	1.62114	0.104987	0.770113		1.2384
Kifc1	779.06	0.5285	0.325354	1.62439	0.104294	0.770113		1.44243
Klrd1	601.946	-0.865839	0.529821	-1.63421	0.102215	0.770113		0.548727
Maff	2389.6	-0.424002	0.262014	-1.61824	0.105611	0.770113		0.745354
Med21	623.713	0.307656	0.189987	1.61935	0.105372	0.770113		1.2377
Mmd	1661.64	0.331278	0.203724	1.62611	0.103926	0.770113		1.25813
Mrgpra2a	261.088	-1.72456	1.05751	-1.63077	0.102938	0.770113		0.30259
Nop56	2144.87	0.321725	0.197979	1.62505	0.104152	0.770113		1.24982
Notch4	25.0052	-0.896878	0.54954	-1.63205	0.102669	0.770113		0.537048
Nsmce3	918.088	0.345514	0.212221	1.62809	0.103507	0.770113		1.2706
Pigk	1012.29	0.425284	0.262256	1.62164	0.104881	0.770113		1.34284
Plin3	3642.26	0.384647	0.235433	1.63379	0.102304	0.770113		1.30554
Polr2e	1036.1	0.192027	0.118025	1.62701	0.103736	0.770113		1.14237
Prc1	1017.27	0.41391	0.254972	1.62336	0.104513	0.770113		1.33229
Prkce	311.77	-0.624565	0.385388	-1.62061	0.105101	0.770113		0.648615
Prmt6	198.441	0.325294	0.199497	1.63057	0.10298	0.770113		1.25292
Prpf4b	3680.14	0.386768	0.238106	1.62435	0.104301	0.770113		1.30746
Rac2	10412.7	-0.700984	0.428928	-1.63427	0.102202	0.770113		0.615152
Raver2	7.62431	-1.32473	0.815741	-1.62396	0.104384	0.770113		0.399223
Rpl22l1	2016.02	0.421682	0.258513	1.63118	0.102851	0.770113		1.33949
Scd4	11.0196	0.785562	0.481351	1.63199	0.102681	0.770113		1.72376
Sft2d1	1459.11	0.211468	0.130528	1.62009	0.105213	0.770113		1.15787
Sh3bp2	6464.86	-0.342116	0.210931	-1.62193	0.104817	0.770113		0.788884
Slc12a5	35.5753	-0.942173	0.577608	-1.63116	0.102856	0.770113		0.520448
Slc35a2	638.066	-0.195125	0.120243	-1.62277	0.10464	0.770113		0.873497
Smg8	377.032	-0.499806	0.306404	-1.6312	0.102848	0.770113		0.707202
Susd6	5031.02	-0.546889	0.336464	-1.6254	0.104077	0.770113		0.684495
Tatdn1	339.067	0.268723	0.165422	1.62447	0.104275	0.770113		1.20474
Tefm	121.601	0.380494	0.234896	1.61984	0.105266	0.770113		1.30179
Tnfsf13b	752.004	-0.391801	0.241855	-1.61998	0.105236	0.770113		0.762177
Tspan13	534.077	-0.507382	0.311425	-1.62923	0.103265	0.770113		0.703498
Ttc5	1103.36	0.200958	0.124111	1.61918	0.105408	0.770113		1.14946
Use1	1407.9	-0.144092	0.0887314	-1.62391	0.104395	0.770113		0.904949
Utrn	1201.25	-0.468705	0.289669	-1.61807	0.105648	0.770113		0.722613
Zbtb2	543.743	-0.324319	0.199041	-1.62941	0.103226	0.770113		0.798675
Zfp319	662.883	-0.493372	0.30427	-1.62149	0.104913	0.770113		0.710363
Zfp457	11.3233	0.79213	0.48939	1.61861	0.105532	0.770113		1.73163
Zfp867	41.0683	0.531137	0.32569	1.6308	0.102932	0.770113		1.44507
Zw10	468.886	-0.215149	0.132135	-1.62826	0.10347	0.770113		0.861457
Atp7a	237.377	-0.437889	0.270843	-1.61676	0.10593	0.770321		0.738214
Birc2	1473.6	-0.260729	0.161347	-1.61596	0.106104	0.770321		0.834666
Capns2	63.8212	-1.19164	0.737374	-1.61606	0.106081	0.770321		0.437805
Cep63	949.378	0.273356	0.169213	1.61545	0.106213	0.770321		1.20862
Cops9	2340.93	0.380044	0.235368	1.61468	0.106379	0.770321		1.30138
Cul9	159.435	0.468879	0.290594	1.61352	0.106632	0.770321		1.38403
Fam169b	124.252	-0.498176	0.308316	-1.6158	0.106138	0.770321		0.708002
Gdf11	30.2942	-0.950075	0.587762	-1.61643	0.106002	0.770321		0.517606
Gm9276	21.7574	0.824944	0.51104	1.61424	0.106474	0.770321		1.77147
[truncated: 12,597 more rows]
